# Supplementary material for: Bayesian integrative analysis of epigenomic and transcriptomic data identifies Alzheimer's disease candidate genes and networks
Source: PLoS Comput Biol. 2020 Apr 7;16(4):e1007771. doi: 10.1371/journal.pcbi.1007771 (PMC7138305; doi:10.1371/journal.pcbi.1007771)
Supplement: S3 Table — (XLSX) [file pcbi.1007771.s007.xlsx]

## Sheet: S3 Table
Gene		Integrative Bayesian Analysis												Integrative Statistic Z							Cell Type-Specific Expression					Feature/Transcript IDs
Symbol	Ensembl ID	Classification	E	E_low	E_up	H	H_low	H_up	U	U_low	U_up	Neighbors	Mean Weight	Z	Z_sd	Perc. Up	Z_exprs	Z_ac	Z_methP	Z_methE	Astro	Endo	Myeloid	Neuron	Oligo	Promoter ID	Ensembl Transcript ID
SLC6A9	ENSG00000196517	up	0.92795	0.493799	1.34087	0.35745	-0.0776008	0.814608	0.56485	0.112021	1.059	1	1.05073	1.17836	2.15684	69.5	0.724413	0.321164	-0.0695103	0.0632737	0.927361	0.137504	0.137504	0.137504	0.831085	promoter1012	ENST00000372310
KIF5A	ENSG00000155980	up	0.768355	0.430638	1.11964	0.6954	0.33969	1.05502	0.070285	-0.0801723	0.214801	6	1.40564	1.22724	1.99219	75.2	0.692583	0.213489	-0.281262	0.0399066	2.8415	7.01225	1.11338	4.80735	4.96023	promoter8539	ENST00000455537
CRB2	ENSG00000148204	up	0.7571	0.378284	1.13704	0.7571	0.378284	1.13704	NA	NA	NA	0	NA	1.26677	2.01586	74.5	0.527256	0.278809	-0.1737	0.287009	0.415416	0.137504	0.137504	0.137504	0.137504	promoter6502	ENST00000373629
SLC6A12	ENSG00000111181	up	0.7433	0.370368	1.12502	0.7433	0.370368	1.12502	NA	NA	NA	0	NA	1.29866	2.10269	73.8	0.981798	0.333742	0.0958001	0.0789212	0.392049	4.67119	0.137504	0.263034	0.89723	promoter8740	ENST00000359674,ENST00000428720
PRELP	ENSG00000188783	up	0.73792	0.396003	1.0701	0.62485	0.292083	0.979559	0.1148	-0.087535	0.315924	2	1.13021	1.07111	1.8367	72.3	0.665567	0.236965	-0.0681371	0.100444	1.62593	3.16617	0.137504	0.584963	0.137504	promoter630	ENST00000343110
DUSP6	ENSG00000139318	down	-0.71294	-1.10686	-0.299413	-0.051705	-0.504136	0.423665	-0.6576	-1.20901	-0.140933	1	0.540033	-0.760831	2.11974	38.3	-0.178733	-0.463078	0.0908219	-0.0281985	1.59286	3.91391	6.33288	2.76553	2.19233	promoter8970	ENST00000279488
MAP4K3-DT	ENSG00000231312	down	-0.70305	-1.039	-0.359295	-0.70305	-1.039	-0.359295	NA	NA	NA	0	NA	-1.1182	1.86646	24.8	-0.564322	-0.283251	0.0738768	-0.196754	NA	NA	NA	NA	NA	promoter1573	ENST00000422128,ENST00000445520,ENST00000449569
SLC14A1	ENSG00000141469	down	-0.69765	-1.18811	-0.164865	-0.4805	-0.937912	-0.0224105	-0.204	-0.552937	0.149338	1	1.0034	-1.55712	3.18283	28.4	-1.00534	-0.438821	0.0233544	-0.0896017	3.23635	0.755481	0.137504	1.48543	0.29583	promoter12214	ENST00000321925,ENST00000436407,ENST00000586142
APOD	ENSG00000189058	up	0.69022	0.314798	1.0589	0.5538	0.175382	0.942562	0.1371	-0.127312	0.398339	4	0.910076	1.04905	2.00839	67.4	0.343949	0.239727	-0.408124	0.0572472	4.36468	6.80067	2.95171	6.31651	9.72045	promoter3257	ENST00000343267
CDK18	ENSG00000117266	up	0.68081	0.322672	1.05574	0.6349	0.269514	0.97712	0.04652	-0.0175236	0.117304	28	0.784999	1.06584	1.93651	69.5	0.681522	0.315334	-0.0595082	0.00947479	0.574979	0.666712	0.398029	0.137504	1.17631	promoter644	ENST00000476153,ENST00000489617,ENST00000515494
RAB11FIP3	ENSG00000090565	up	0.6442	0.253833	1.02076	0.33725	-0.0608695	0.772427	0.31265	-0.0898012	0.686844	1	1.1207	0.856793	2.02034	67.4	0.491817	0.310839	-0.1586	-0.104463	0.856819	0.581749	0.21784	0.137504	0.280396	promoter10398	ENST00000450428
GSS	ENSG00000100983	down	-0.64382	-0.98766	-0.297106	-0.6074	-0.950448	-0.250021	-0.039475	-0.124608	0.0385052	15	0.993819	-1.08024	2.0506	32.6	-0.36092	-0.0835041	0.119271	-0.516547	1.94367	1.55217	1.84783	1.88753	1.70473	promoter13644	ENST00000216951
NUPR1	ENSG00000176046	up	0.641525	0.27093	1.0026	0.5887	0.232189	0.945604	0.052105	-0.0762906	0.207502	9	0.583459	1.04537	2.03681	69.5	0.699473	0.301127	-0.0479787	-0.00320491	1.53117	1.33904	0.295322	0.485427	0.591271	promoter10974	ENST00000324873
CNTN2	ENSG00000184144	up	0.6363	0.285773	1.01237	0.37625	0.0119765	0.802013	0.2654	-0.109826	0.624704	1	0.496864	0.833724	1.8758	68.8	0.301091	0.28508	-0.334301	-0.086748	0.936101	0.311465	0.388691	1.58496	4.32816	promoter640	ENST00000331830
CHN2	ENSG00000106069	up	0.6361	0.210688	1.00463	0.4782	0.0656091	0.831028	0.157	-0.0857205	0.417726	2	0.924457	1.05136	2.32128	68.1	0.593497	0.405098	-0.224293	-0.17153	1.24039	0.625481	2.08471	3.66676	3.75346	promoter5171	ENST00000409041
PFKP	ENSG00000067057	up	0.629914	0.256045	1.00349	0.6399	0.273389	1.01801	-0.011025	-0.0618049	0.0329724	37	1.22421	1.1017	2.10285	68.8	1.26231	-0.0924516	-0.0191955	-0.0873568	2.6555	1.53175	0.819811	2.03562	0.434372	promoter6948	ENST00000381072
HOPX	ENSG00000171476	down	-0.6265	-0.924602	-0.335191	-0.6265	-0.924602	-0.335191	NA	NA	NA	0	NA	-0.898976	1.56655	27.7	-0.227877	-0.495501	0.00362066	-0.171977	4.80872	3.88436	0.829848	4.27053	1.86914	promoter3616	ENST00000317745,ENST00000381255,ENST00000503639,ENST00000508121,ENST00000553379
PADI2	ENSG00000117115	up	0.62031	0.191566	1.03811	0.36495	-0.00694508	0.787648	0.25385	-0.116625	0.612161	1	0.4904	0.897377	2.22735	66.7	0.540739	0.183348	-0.179882	-0.00659137	3.2261	1.24013	5.34181	1.88753	4.8604	promoter852	ENST00000375486
ATF7IP2	ENSG00000166669	down	-0.6094	-0.9781	-0.194991	-0.6094	-0.9781	-0.194991	NA	NA	NA	0	NA	-1.13453	2.24641	31.9	-0.390752	-0.426126	0.114771	-0.202881	0.871754	0.874231	1.97178	1.1375	0.552742	promoter10495	ENST00000566316
QDPR	ENSG00000151552	up	0.60856	0.268657	0.933876	0.5507	0.206092	0.883522	0.05698	-0.0133466	0.135205	30	0.758755	0.971577	2.03139	66.7	0.647045	0.302943	0.0563719	0.0779606	3.32638	2.37744	2.18049	4.59096	7.78164	promoter3577	ENST00000281243,ENST00000428702,ENST00000507439
CDK2AP1	ENSG00000111328	up	0.605805	0.232	0.932256	0.55595	0.181773	0.927558	0.04951	-0.0652975	0.171025	8	0.971224	0.978617	2.03134	66.7	0.689009	0.0416007	-0.0349877	0.21302	5.47523	3.66577	3.91446	3.20163	3.99549	promoter9097	ENST00000261692,ENST00000535979,ENST00000538446
FOXJ1	ENSG00000129654	up	0.60035	0.233213	0.932814	0.36975	-0.0271277	0.771725	0.22315	-0.134472	0.55753	1	0.621469	0.787135	1.82415	66.7	0.573186	0.190882	-0.0478262	-0.024759	0.415965	0.137504	0.137504	0.137504	0.137504	promoter12062	ENST00000322957
NRN1	ENSG00000124785	down	-0.600105	-0.967734	-0.199134	-0.529	-0.906904	-0.132369	-0.0709	-0.2293	0.0688429	9	0.493078	-1.01364	2.12223	30.5	-0.449251	-0.371643	0.104759	-0.0879864	0.9451	2.91391	0.317693	2.94486	2.04516	promoter4768	ENST00000244766,ENST00000495850
FBXO2	ENSG00000116661	up	0.59985	0.236878	0.950202	0.3519	-0.0627217	0.727108	0.24505	-0.137466	0.611202	1	0.488672	0.786229	1.89755	61.7	0.411533	0.323586	-0.039784	0.0113262	2.3329	0.721803	0.137504	1.43296	0.632896	promoter828	ENST00000354287,ENST00000471501
ADCYAP1	ENSG00000141433	down	-0.599815	-0.918532	-0.246589	-0.51865	-0.855002	-0.161389	-0.082565	-0.228509	0.0650019	3	1.84096	-0.933942	1.94795	32.6	-0.394696	-0.505773	0.132232	0.0987586	0.373008	0.137504	0.137504	1.07039	0.207088	promoter12146	ENST00000579794
MCF2L	ENSG00000126217	up	0.59725	0.241492	0.920507	0.59725	0.241492	0.920507	NA	NA	NA	0	NA	0.930794	1.85836	68.1	0.498799	0.25535	-0.319467	-0.142822	0.412036	1.51428	1.69729	1.07039	0.783677	promoter9234	ENST00000397021
MYRF	ENSG00000124920	up	0.593625	0.184324	0.957838	0.5365	0.124299	0.904933	0.057585	-0.0145506	0.129204	33	0.772286	1.03782	2.26064	67.4	0.439726	0.375543	-0.131219	0.0913354	NA	NA	NA	NA	NA	promoter7662	ENST00000265460,ENST00000278836
PFKP	ENSG00000067057	up	0.592065	0.176879	0.976601	0.60245	0.20506	0.998632	-0.01161	-0.0581326	0.0350114	37	1.22421	1.28875	2.63585	71.6	1.00904	0.171818	-0.15245	-0.0445598	2.6555	1.53175	0.819811	2.03562	0.434372	promoter6947	ENST00000415005
SLC25A48	ENSG00000145832	up	0.5905	0.182033	0.981423	0.5905	0.182033	0.981423	NA	NA	NA	0	NA	1.1868	2.43619	66.7	0.804726	0.210319	-0.0770961	0.0946587	1.01293	0.137504	0.137504	0.137504	0.16261	promoter3948	ENST00000412661,ENST00000420621
SLC38A2	ENSG00000134294	up	0.590115	0.187975	0.971012	0.32775	-0.0982007	0.796725	0.2577	-0.138617	0.637429	1	0.549096	0.806128	2.0873	68.8	0.759166	0.117511	0.155132	0.0845822	3.59721	5.0487	5.78639	4.87774	5.49859	promoter8827	ENST00000256689
HSPB2	ENSG00000170276	up	0.5898	0.2512	0.927213	0.5898	0.2512	0.927213	NA	NA	NA	0	NA	0.930518	1.90411	67.4	0.550874	0.180618	-0.28801	-0.088983	0.71192	0.137504	0.137504	0.137504	0.507608	promoter7848	ENST00000304298
JADE1	ENSG00000077684	down	-0.58717	-0.906713	-0.274772	-0.29715	-0.663103	0.129732	-0.2964	-0.713802	0.0900675	1	0.712691	-0.733381	1.68743	34	-0.354167	-0.44835	0.0431592	0.112295	2.17049	1.66671	1.17835	2.63227	1.29017	promoter3460	ENST00000452328,ENST00000511647
LAMB1	ENSG00000091136	down	-0.58494	-0.942525	-0.256257	-0.4749	-0.840813	-0.1078	-0.10985	-0.343307	0.109404	3	0.558591	-0.858961	1.81324	31.2	-0.383786	-0.366457	-0.00771328	-0.116431	0.320582	0.374231	0.137504	0.765535	0.16261	promoter5745	ENST00000393561
SRCIN1	ENSG00000017373	up	0.58385	0.171742	1.00214	0.58385	0.171742	1.00214	NA	NA	NA	0	NA	1.29396	2.6679	70.9	0.473811	0.457652	-0.166721	0.19577	0.243454	0.137504	0.137504	0.485427	0.477299	promoter11843	ENST00000398579
PCDH8	ENSG00000136099	down	-0.583315	-0.949925	-0.200044	-0.4251	-0.815608	-0.0446909	-0.1553	-0.416702	0.119704	2	0.667133	-0.974645	2.32028	38.3	-0.593769	-0.320196	0.0488533	-0.011827	0.512901	0.200269	0.137504	2.88753	0.137504	promoter9322	ENST00000338862,ENST00000377942
C19orf48	ENSG00000167747	down	-0.58305	-0.903706	-0.286372	-0.4618	-0.795107	-0.123494	-0.1223	-0.392228	0.118102	2	0.63114	-0.812577	1.67802	29.1	-0.419089	-0.203932	0.133184	-0.0563721	NA	NA	NA	NA	NA	promoter13277	ENST00000345523
SERPINB9	ENSG00000170542	down	-0.58268	-0.885621	-0.262444	-0.54485	-0.864502	-0.231491	-0.033815	-0.196204	0.133845	6	0.573842	-0.827234	1.62593	31.9	-0.115416	-0.297937	0.425947	0.0120664	1.15662	2.43296	5.69807	2.10434	1.7195	promoter4758	ENST00000380698
PRICKLE1	ENSG00000139174	down	-0.57686	-0.880768	-0.266833	-0.4784	-0.795407	-0.134762	-0.10013	-0.291004	0.088574	3	0.932778	-0.810472	1.68437	32.6	-0.23043	-0.392747	0.160958	-0.0263363	0.654382	1.37423	0.137504	2.63227	1.3216	promoter8822	ENST00000445766
FMNL2	ENSG00000157827	up	0.575275	0.264081	0.917008	0.46245	0.129998	0.820144	0.1119	-0.0874517	0.334301	3	0.69696	0.793832	1.75863	63.1	0.57852	-0.0747293	-0.0669123	0.223129	4.76655	1.72972	3.76134	3.73335	5.59336	promoter1791	ENST00000288670
SLC9A3R2	ENSG00000065054	up	0.573305	0.223691	0.901761	0.5241	0.178834	0.846601	0.046825	-0.0599971	0.155601	7	1.26958	0.845621	1.8087	67.4	0.286207	0.184274	-0.0390223	0.336118	0.239505	1.25801	0.137504	0.137504	0.137504	promoter10435	ENST00000424542,ENST00000432365
ISYNA1	ENSG00000105655	up	0.573165	0.234278	0.888401	0.4904	0.107294	0.824276	0.08337	-0.0870736	0.245904	4	0.829233	0.844812	1.86147	63.1	0.766483	0.0206336	0.111873	0.169569	0.665531	2.29698	0.137504	0.378512	0.137504	promoter13083	ENST00000338128,ENST00000545187,ENST00000577916,ENST00000578963,ENST00000582287
KCNIP3	ENSG00000115041	up	0.57188	0.203681	0.858704	0.54495	0.183747	0.873137	0.026165	-0.1446	0.198631	4	0.89292	0.848308	1.80766	66	0.274211	0.267339	-0.152156	0.154603	1.01177	0.535195	0.137504	0.137504	0.779023	promoter1685	ENST00000295225,ENST00000461336
SPRY4	ENSG00000187678	down	-0.5707	-0.983741	-0.150802	0.060625	-0.429013	0.521037	-0.62685	-1.20113	-0.0994068	1	0.540033	-0.551392	2.09496	38.3	-0.0224529	-0.408583	-0.0251975	-0.145554	2.18432	2.24271	0.259683	2.26303	2.48642	promoter4327	ENST00000344120
NRIP2	ENSG00000053702	up	0.56805	0.211684	0.912352	0.56805	0.211684	0.912352	NA	NA	NA	0	NA	0.926777	1.98088	66	0.567019	0.342995	0.134055	0.150818	0.267621	0.72445	0.179347	1.32193	1.18921	promoter8749	ENST00000337508
SIDT1	ENSG00000072858	down	-0.5643	-0.903313	-0.212293	-0.5643	-0.903313	-0.212293	NA	NA	NA	0	NA	-0.954917	2.00217	34.8	-0.477529	-0.441996	0.0515371	0.0161446	0.151451	0.431969	1.66183	2.03562	0.288216	promoter2689	ENST00000393830
HOOK2	ENSG00000095066	up	0.5641	0.169109	0.914211	0.1536	-0.271908	0.541	0.40745	0.0301472	0.781229	3	0.592515	0.65233	2.04923	62.4	0.38007	0.208343	0.0125783	0.0764952	0.1897	0.137504	0.21784	0.137504	0.137504	promoter13031	ENST00000264827,ENST00000397668,ENST00000588052,ENST00000589134,ENST00000591251,ENST00000591641,ENST00000592808
GEM	ENSG00000164949	up	0.559165	0.150903	0.929671	0.51435	0.116756	0.894801	0.0431	-0.0548865	0.148507	14	0.656715	1.01144	2.30921	61	0.677522	0.10596	-0.128217	0.0997376	3.37944	2.62813	2.22452	2.03562	0.616377	promoter6211	ENST00000297596
ERMN	ENSG00000136541	up	0.54958	0.190675	0.904927	0.4451	0.0693992	0.801628	0.100085	-0.115605	0.301748	1	2.00711	0.837186	2.02817	65.2	0.46745	0.269568	-0.27889	-0.178722	1.89825	1.52482	1.55934	2.43296	7.61267	promoter2291	ENST00000410096
CLMN	ENSG00000165959	up	0.54875	0.216825	0.867922	0.54875	0.216825	0.867922	NA	NA	NA	0	NA	0.837071	1.81903	66.7	0.40208	0.28512	-0.115421	0.0344492	0.722043	0.827676	0.179347	0.765535	2.73756	promoter9854	ENST00000298912
KCNJ10	ENSG00000177807	up	0.54815	0.152927	0.97824	0.3954	0.00271462	0.799748	0.1519	-0.117813	0.429811	1	1.1279	0.92694	2.36717	63.8	0.663062	0.194878	-2.05833e-05	0.0689789	5.44888	1.65371	0.661833	3.32193	5.08028	promoter1302	ENST00000368089
GAPVD1	ENSG00000165219	up	0.54699	0.197096	0.922905	0.3174	-0.118845	0.714002	0.2319	-0.154337	0.600026	1	0.425841	0.726008	1.93175	62.4	0.289225	0.156103	-0.0589794	0.221701	2.42315	1.51428	3.10926	2.7866	2.55616	promoter6508	ENST00000394104
CKAP4	ENSG00000136026	down	-0.5465	-0.90182	-0.171179	-0.3141	-0.734903	0.0656172	-0.23075	-0.59241	0.140424	1	0.475109	-0.734804	1.75172	36.9	-0.152654	-0.326082	0.0988949	-0.157173	1.99124	0.802036	1.02335	1.53605	0.985867	promoter8999	ENST00000378026
DDX42	ENSG00000198231	down	-0.541338	-0.926357	-0.128813	-0.46525	-0.86761	-0.0311102	-0.07564	-0.2743	0.123505	2	1.15736	-1.01494	2.43443	32.6	-0.541423	0.0349665	0.327299	-0.181181	3.43844	2.14639	3.30132	3.65535	3.20395	promoter11531	ENST00000581767
COL9A3	ENSG00000092758	down	-0.54007	-0.858653	-0.183536	-0.53555	-0.882818	-0.188388	-0.0007962	-0.150404	0.145504	4	1.44389	-0.882515	1.91981	35.5	-0.460129	-0.210251	0.166477	-0.0456583	0.528489	0.374231	0.137504	0.378512	1.77265	promoter13544	ENST00000343916,ENST00000489045
S100A4	ENSG00000196154	up	0.53928	0.073837	0.953334	0.48525	0.0388534	0.902803	0.05157	-0.0853304	0.193215	4	1.32932	1.28475	3.04644	62.4	0.96587	0.30042	0.0556087	0.0740691	0.325221	0.652256	1.6568	0.137504	0.340308	promoter1235	ENST00000368716
RECQL4	ENSG00000160957	up	0.5366	0.147716	0.882005	0.41975	0.0625879	0.792715	0.1136	-0.129204	0.352417	3	0.615954	0.814507	2.03692	63.8	0.432809	0.335036	-0.240472	-0.19381	0.324077	0.137504	0.137504	0.137504	0.137504	promoter6331	ENST00000301323
RPH3A	ENSG00000089169	down	-0.53559	-0.863727	-0.179392	-0.51015	-0.840313	-0.162848	-0.026945	-0.088221	0.0357205	32	0.830317	-0.912456	2.06596	38.3	-0.553668	-0.306037	-0.00934077	-0.0620915	0.675326	3.33868	0.286657	5.07895	3.09004	promoter8646	ENST00000389385
TF	ENSG00000091513	up	0.535585	0.133129	0.901702	0.48125	0.0895187	0.853977	0.0516	-0.0100328	0.124228	39	0.728024	0.932121	2.29986	66.7	0.485674	0.362196	-0.130055	-0.0458037	NA	NA	NA	NA	NA	promoter2735	ENST00000264998,ENST00000402696,ENST00000493011,ENST00000494430
CYB561	ENSG00000008283	down	-0.5343	-0.867005	-0.184597	-0.28665	-0.699616	0.111314	-0.2442	-0.607514	0.125417	1	0.433141	-0.700878	1.76491	34	-0.147479	-0.121415	0.252965	-0.179019	1.01729	0.84353	0.340019	1.63227	0.270723	promoter11997	ENST00000360793
NFIC	ENSG00000141905	up	0.532545	0.165496	0.920127	0.47905	0.0908603	0.888103	0.05295	-0.0783905	0.189101	4	1.83481	1.06616	2.57444	67.4	0.544636	0.15199	-0.305435	0.0640997	1.95454	0.907788	0.72714	0.263034	0.612487	promoter12417	ENST00000589537
DOHH	ENSG00000129932	up	0.531	0.0507558	0.978839	0.4406	0.0108738	0.866861	0.084815	-0.122308	0.309314	1	2.09996	1.15767	2.93096	66	0.246128	0.48172	-0.26535	0.164469	0.137504	0.137504	0.137504	0.137504	0.137504	promoter12918	ENST00000586906
GAREML	ENSG00000157833	up	0.531	0.137376	0.915617	0.531	0.137376	0.915617	NA	NA	NA	0	NA	0.967097	2.24796	65.2	0.818326	0.215906	0.192419	0.125284	2.95869	0.263034	0.259683	0.584963	0.625909	promoter1526	ENST00000401533
PLAT	ENSG00000104368	up	0.53077	0.120648	0.908053	0.49665	0.0930052	0.869763	0.03572	-0.0734323	0.13901	5	1.63581	0.970631	2.3529	68.8	0.4042	-0.0333922	-0.203656	0.396168	0.799563	2.83678	0.221191	1	1.37934	promoter6152	ENST00000220809
ABHD11	ENSG00000106077	down	-0.5302	-0.875416	-0.184886	-0.5302	-0.875416	-0.184886	NA	NA	NA	0	NA	-0.965365	2.18382	33.3	-0.774207	0.0324991	0.0600426	-0.163614	0.993251	0.742713	1.51615	0.678072	0.532012	promoter5634	ENST00000222800
SPON2	ENSG00000159674	down	-0.52995	-0.944701	-0.0879168	-0.52995	-0.944701	-0.0879168	NA	NA	NA	0	NA	-1.31792	2.91102	33.3	-0.903382	-0.302604	0.169351	0.0574215	0.144477	0.137504	0.179347	0.137504	0.137504	promoter3530	ENST00000290902
PLEKHB1	ENSG00000021300	up	0.5285	0.236814	0.804206	0.41255	0.101156	0.712011	0.1158	-0.0577222	0.309105	6	0.665806	0.676901	1.54041	65.2	0.474007	0.330152	0.146264	0.0190063	4.69003	2.80706	1.52567	3.65535	7.05843	promoter7792	ENST00000227214,ENST00000398494,ENST00000535129
ATP2B1	ENSG00000070961	down	-0.527851	-0.841618	-0.181888	-0.50175	-0.822606	-0.163682	-0.02584	-0.0689778	0.01712	48	1.04748	-0.805769	1.79677	34.8	-0.214486	-0.419288	0.114583	-0.0574121	1.81885	1.06382	3.36518	4.72792	2.10244	promoter8972	ENST00000428670,ENST00000551310
STX4,RP11-196G11.2	ENSG00000103496,ENSG00000260911	up	0.527165	0.249838	0.780924	0.34045	0.00100838	0.685503	0.1844	-0.135307	0.498218	1	0.647702	0.60295	1.30178	68.1	0.174253	0.385684	-0.277295	-0.234282	NA	NA	NA	NA	NA	promoter10614	ENST00000468583,ENST00000503629,ENST00000570266
WIZ	ENSG00000011451	up	0.52445	0.219381	0.807314	0.52445	0.219381	0.807314	NA	NA	NA	0	NA	0.722391	1.57195	64.5	0.357682	0.304044	-0.176142	-0.115477	0.937002	0.311465	0.221191	0.263034	0.16261	promoter13065	ENST00000263381
PTP4A1	ENSG00000112245	down	-0.52395	-0.799816	-0.232581	-0.25535	-0.683527	0.161316	-0.2616	-0.747705	0.22961	1	1.13736	-0.619661	1.39857	34	-0.168584	-0.359445	-0.076484	-0.168116	3.57354	2.18508	4.49284	4.24031	4.25698	promoter4614	ENST00000370651
CUL9	ENSG00000112659	up	0.522965	0.201433	0.846503	0.46125	0.095423	0.813324	0.06452	-0.135318	0.278519	1	1.7653	0.791004	1.94781	67.4	0.36071	0.248833	-0.171077	0.0103827	0.632089	0.423998	0.43581	0.263034	0.16261	promoter4583	ENST00000252050
TSPAN11	ENSG00000110900	up	0.5219	0.150586	0.863302	0.5219	0.150586	0.863302	NA	NA	NA	0	NA	0.922327	2.15982	67.4	0.37216	0.217978	-0.113424	0.218765	0.988808	0.200269	0.137504	0.137504	0.889275	promoter8448	ENST00000261177
SOX10	ENSG00000100146	up	0.5216	0.209769	0.829007	0.5216	0.209769	0.829007	NA	NA	NA	0	NA	0.732144	1.61936	68.1	0.41366	0.259024	-0.140968	-0.0815077	0.887335	0.603946	0.366993	0.137504	3.61313	promoter14237	ENST00000396884,ENST00000446929
CALD1	ENSG00000122786	up	0.520504	0.194365	0.836409	0.48075	0.148769	0.824223	0.03555	-0.0386148	0.113902	22	0.797049	0.77604	1.82629	67.4	0.369205	0.139841	-0.226638	0.040356	2.30231	4.18159	0.179347	2.26303	1.46578	promoter5413	ENST00000393118,ENST00000443197
WSCD1	ENSG00000179314	up	0.520419	0.152522	0.877702	0.47565	0.109334	0.811354	0.047525	-0.0985797	0.187722	6	0.764375	0.830429	2.04904	62.4	0.463686	0.214306	-0.208323	-0.0558869	1.66517	0.258008	0.259683	0.765535	1.96662	promoter11223	ENST00000317744
EMP3	ENSG00000142227	up	0.520225	0.1356	0.882037	0.4986	0.126398	0.868602	0.019465	-0.0347604	0.0746807	45	0.77006	0.931052	2.26434	63.1	0.761353	0.0134149	-0.0834114	0.0728721	1.09531	1.13152	1.49394	0.485427	0.207088	promoter12763	ENST00000270221
ANLN	ENSG00000011426	up	0.51959	0.17735	0.847742	0.4718	0.126482	0.796787	0.049415	-0.039482	0.149101	9	1.26294	0.801456	1.97699	66.7	0.891231	-0.0141872	0.0406635	-0.0349249	2.04148	0.923998	0.708991	2.16993	5.85016	promoter5189	ENST00000265748,ENST00000396068
PRKAA2	ENSG00000162409	down	-0.517525	-0.828101	-0.206903	-0.49535	-0.803416	-0.187853	-0.02489	-0.0697919	0.0191726	42	1.17826	-0.736935	1.57175	36.9	-0.12408	-0.397338	0.127185	-0.0883324	0.921507	0.939853	0.137504	2.65535	0.778502	promoter291	ENST00000371244
DPYSL2	ENSG00000092964	down	-0.5175	-0.908304	-0.136825	-0.5175	-0.908304	-0.136825	NA	NA	NA	0	NA	-1.12782	2.57514	34.8	-0.746107	-0.188836	0.000927974	-0.191947	6.87149	4.75453	4.84878	6.45286	6.8766	promoter5890	ENST00000521913
CFLAR	ENSG00000003402	down	-0.516078	-0.861893	-0.148586	-0.516	-0.846105	-0.14268	0.00060075	-0.0902355	0.0855326	10	1.24437	-0.870591	2.02742	31.9	-0.178145	-0.380921	0.362397	0.0508727	2.12731	3.47418	5.18513	2.45943	2.36693	promoter1869	ENST00000309955
CCKBR	ENSG00000110148	down	-0.516	-0.871328	-0.181093	-0.16215	-0.600228	0.243407	-0.35815	-0.85244	0.111915	1	3.53883	-0.605408	1.7342	39.7	-0.357643	-0.294554	-0.00944327	0.0373459	0.150893	0.320773	0.137504	1.72247	0.137504	promoter7534	ENST00000334619
CACFD1,ADAMTS13	ENSG00000160325,ENSG00000160323	up	0.5157	0.219146	0.819214	0.5157	0.219146	0.819214	NA	NA	NA	0	NA	0.711608	1.56972	67.4	0.214475	0.208101	-0.115593	0.173437	0.164841	0.137504	0.137504	0.137504	0.137504	promoter6588	ENST00000316948,ENST00000371910,ENST00000489519
GPR107	ENSG00000148358	down	-0.5127	-0.833969	-0.167219	-0.5127	-0.833969	-0.167219	NA	NA	NA	0	NA	-0.829286	1.86977	34	-0.0264321	-0.0618946	0.616028	-0.124931	2.52915	1.20027	1.702	2.51096	2.0141	promoter6561	ENST00000372410
TMEM120A	ENSG00000189077	up	0.5126	0.219665	0.792136	0.5126	0.219665	0.792136	NA	NA	NA	0	NA	0.692656	1.5199	70.9	0.28297	0.149825	-0.0457296	0.214132	1.07675	0.535195	0.366993	0.584963	0.400803	promoter5647	ENST00000338761,ENST00000417509,ENST00000439537,ENST00000440632
SERP1	ENSG00000120742	down	-0.51237	-0.78238	-0.225884	-0.49205	-0.779303	-0.194	-0.0172	-0.162401	0.110304	4	1.33289	-0.713872	1.524	36.2	-0.250084	-0.307134	0.0300931	-0.12656	3.30422	2.06009	3.9114	3.03562	2.48275	promoter3189	ENST00000490945
SPACA6P	ENSG00000182310	up	0.5112	0.13957	0.864917	0.5112	0.13957	0.864917	NA	NA	NA	0	NA	0.852513	2.04879	64.5	0.667437	0.222272	0.0418649	0.00466806	NA	NA	NA	NA	NA	promoter12801	ENST00000573266
VGF	ENSG00000128564	down	-0.51035	-0.906827	-0.0673743	-0.51035	-0.906827	-0.0673743	NA	NA	NA	0	NA	-1.50491	3.30927	30.5	-1.19492	-0.368774	-0.0196997	0.0390904	0.137504	0.137504	0.137504	0.485427	0.137504	promoter5710	ENST00000249330,ENST00000445482
PRKCSH	ENSG00000130175	up	0.51	0.238299	0.787807	0.42365	0.14099	0.737822	0.084675	-0.0843736	0.259201	5	0.750974	0.627474	1.38242	66	0.307087	0.228793	-0.0424242	0.0491696	1.20075	0.925999	0.523488	0.137504	0.578502	promoter12495	ENST00000585325,ENST00000586486,ENST00000587290,ENST00000590098,ENST00000591510,ENST00000592445
CCDC151	ENSG00000198003	up	0.50995	0.164053	0.830149	0.50995	0.164053	0.830149	NA	NA	NA	0	NA	0.844946	2.0387	68.8	0.588921	0.197242	-0.0453046	0.0134787	0.150893	0.137504	0.137504	0.137504	0.137504	promoter13016	ENST00000356392
SLC35F1	ENSG00000196376	down	-0.50925	-0.802313	-0.194136	-0.4215	-0.738312	-0.11357	-0.08363	-0.294305	0.11801	2	1.52371	-0.69462	1.582	34	0.0267309	-0.421935	0.107724	-0.191692	4.08439	1.03519	0.374335	4.86295	3.38503	promoter4674	ENST00000360388
LZTR1	ENSG00000099949	up	0.508765	0.140183	0.870322	0.13325	-0.277838	0.526128	0.3769	0.0312001	0.762301	2	0.833309	0.583649	1.97362	62.4	0.24949	0.147485	-0.162802	0.0238721	0.869161	0.481737	0.298176	0.263034	0.210811	promoter13939	ENST00000215739
TMEM184B	ENSG00000198792	up	0.50665	0.213065	0.818559	0.38835	0.0634925	0.715808	0.11615	-0.117103	0.372418	2	0.635666	0.631434	1.49144	64.5	0.383522	0.0341806	-0.106668	0.107064	2.48722	1.67525	0.369452	1.43296	1.34578	promoter14240	ENST00000361684,ENST00000361906
NUDT4	ENSG00000173598	down	-0.50268	-0.847903	-0.0997562	-0.3612	-0.737211	0.0355744	-0.13485	-0.459302	0.173109	1	0.898161	-0.783787	2.10222	35.5	-0.0758186	-0.31562	0.236362	-0.155986	0.731206	0.49275	0.603687	0.137504	0.557801	promoter8586	ENST00000337179,ENST00000415493,ENST00000549992
CDC42EP3	ENSG00000163171	down	-0.502633	-0.783138	-0.247675	-0.4672	-0.763445	-0.180086	-0.035655	-0.147913	0.0620284	6	1.52037	-0.684308	1.47276	32.6	-0.0378227	-0.568349	0.0498155	-0.0283201	1.09956	1.18926	3.09141	2.48543	0.467508	promoter2069	ENST00000295324
PPAP2C	ENSG00000141934	up	0.502385	0.15775	0.823409	0.44435	0.0976243	0.760506	0.059595	-0.00838123	0.1277	37	0.690129	0.738355	1.84099	61.7	0.388951	0.290763	-0.144204	-0.0855633	0.172394	0.581749	0.137504	0.137504	0.759668	promoter12865	ENST00000269812
LSS	ENSG00000160285	up	0.502365	0.194206	0.826741	0.4632	0.137255	0.79113	0.03875	-0.0628424	0.135404	7	1.92234	0.710186	1.71831	67.4	0.272824	0.299338	-0.0622267	0.0757981	1.77245	0.603946	0.21784	1.1375	1.2488	promoter13903	ENST00000397728,ENST00000457828
ZBTB47	ENSG00000114853	up	0.502	0.106188	0.893319	0.32245	-0.0905645	0.748209	0.1718	-0.149502	0.51532	1	0.643753	0.759633	2.25913	60.3	0.404059	0.167546	-0.268822	-0.0807937	NA	NA	NA	NA	NA	promoter2560	ENST00000457842
PAFAH1B3	ENSG00000079462	up	0.499705	0.263579	0.733832	0.463	0.196199	0.720703	0.03492	-0.140014	0.204816	3	1.30431	0.593829	1.18675	68.8	0.330329	0.220299	-0.0170545	0.0261467	1.34053	0.700269	0.21784	0.137504	0.210811	promoter13193	ENST00000262890,ENST00000538771
RNF130	ENSG00000113269	up	0.4995	0.15967	0.83545	0.4995	0.15967	0.83545	NA	NA	NA	0	NA	0.778743	1.90137	62.4	0.419134	0.178316	-0.135614	0.0456781	3.24528	2.98612	4.70577	2.29278	4.87886	promoter4413	ENST00000261947,ENST00000520911,ENST00000521389
PCSK1	ENSG00000175426	down	-0.49871	-0.814915	-0.15713	-0.42045	-0.747768	-0.0963775	-0.073175	-0.246013	0.0957637	1	2.89848	-0.75285	1.8403	34.8	-0.341191	-0.444219	-0.168164	-0.135603	0.216668	0.485427	0.179347	1.58496	0.16261	promoter4241	ENST00000311106
SEPP1	ENSG00000250722	up	0.49835	0.147942	0.813536	0.49835	0.147942	0.813536	NA	NA	NA	0	NA	0.791807	1.96	64.5	0.529899	0.29203	0.0361633	0.00604137	3.85129	4.98804	5.56401	2.26303	6.47753	promoter4172	ENST00000514985
DGKB	ENSG00000136267	down	-0.497225	-0.890933	-0.0880678	-0.39515	-0.808199	0.016615	-0.09981	-0.323303	0.116605	2	1.00196	-0.936838	2.55092	37.6	-0.541581	-0.262837	0.15419	0.0217708	1.15927	2.53519	0.221191	3.39232	1.56474	promoter5528	ENST00000399322
CHL1-AS2	ENSG00000224318	down	-0.497	-0.796022	-0.195894	-0.497	-0.796022	-0.195894	NA	NA	NA	0	NA	-0.766328	1.74521	34.8	-0.152894	-0.410117	0.152323	-0.0509936	NA	NA	NA	NA	NA	promoter2861	ENST00000452919
SLC25A18	ENSG00000182902	up	0.496495	0.0981241	0.8791	0.3966	0.0111412	0.772602	0.098365	-0.157328	0.38712	2	1.01858	0.800017	2.20535	63.1	0.3824	0.114469	-0.226218	0.0769306	4.13527	0.939853	0.259683	1.76553	1.4035	promoter13909	ENST00000327451,ENST00000399813,ENST00000467228
TNFRSF21	ENSG00000146072	down	-0.4953	-0.802982	-0.17716	-0.3278	-0.720421	0.0378668	-0.16275	-0.496011	0.158943	1	0.773047	-0.638948	1.58252	39	-0.0629552	-0.422811	0.0865532	-0.0666284	1.1594	2.81453	3.26884	3.54844	3.23594	promoter4922	ENST00000296861
SCAF11	ENSG00000139218	down	-0.494655	-0.748553	-0.231609	-0.484	-0.763803	-0.210193	-0.0082965	-0.144513	0.129902	7	0.740832	-0.652196	1.33509	29.8	-0.185224	-0.330209	0.128025	-0.00873733	2.56768	1.71648	3.88391	2.07039	2.53047	promoter8826	ENST00000369367,ENST00000395453,ENST00000395454
CCNO	ENSG00000152669	down	-0.49396	-0.858317	-0.0749781	-0.16985	-0.618555	0.286652	-0.3226	-0.784605	0.174487	1	1.00407	-0.62079	2.05417	33.3	-0.27438	-0.291256	0.190288	0.135133	0.137504	0.137504	0.137504	0.137504	0.137504	promoter4180	ENST00000282572,ENST00000501463
RANBP3L	ENSG00000164188	up	0.493715	0.0984755	0.886423	0.44665	0.0557081	0.807333	0.049615	-0.0994214	0.193518	4	1.04828	0.916571	2.45985	63.8	0.45049	-0.0328306	-0.0948709	0.404041	4.61534	1.62016	0.578218	2.98185	1.39529	promoter4164	ENST00000296604
TRIP10	ENSG00000125733	up	0.493192	0.122676	0.87829	0.45605	0.0708778	0.810905	0.036915	-0.0545139	0.135003	11	0.983195	0.848679	2.1922	61.7	0.773319	0.104459	-0.0359663	-0.0650657	0.724453	0.882767	0.490309	0.137504	0.303491	promoter12445	ENST00000313285
TBC1D9	ENSG00000109436	down	-0.49175	-0.813129	-0.150809	-0.37785	-0.7346	0.0125241	-0.11655	-0.392632	0.147035	1	1.27054	-0.692984	1.7719	34.8	-0.145982	-0.519494	0.00562981	-0.0218789	0.696825	0.99275	3.19459	3.03562	0.771899	promoter3704	ENST00000442267
SST	ENSG00000157005	down	-0.49114	-0.902968	-0.0417273	-0.38025	-0.789564	0.0698256	-0.1115	-0.29792	0.0543881	2	2.87013	-1.02723	2.85524	37.6	-0.823031	-0.104915	0.161566	0.0622825	0.391711	3.38943	0.137504	6.4822	0.557194	promoter3244	ENST00000287641
PPM1L	ENSG00000163590	down	-0.490445	-0.742112	-0.215557	-0.4663	-0.715539	-0.190386	-0.02283	-0.0484938	0.000878718	116	1.85574	-0.658708	1.42264	31.2	-0.168121	-0.331576	0.0183089	-0.140703	2.46419	0.85022	0.73638	2.16993	0.980656	promoter2790	ENST00000498165
GPRC5C	ENSG00000170412	down	-0.489045	-0.792745	-0.128393	-0.466	-0.79681	-0.112895	-0.02249	-0.198813	0.16801	2	1.80397	-0.772038	1.90439	34.8	-0.148831	-0.412924	0.415992	0.205709	0.544714	0.71648	0.21784	0.137504	0.137504	promoter11557	ENST00000342648,ENST00000392627
PCMTD2	ENSG00000203880	up	0.488695	0.0231696	0.919433	0.26325	-0.194412	0.727201	0.22015	-0.21281	0.636721	1	0.595111	0.784987	2.6514	62.4	-0.0031022	0.336982	-0.474805	-0.0236974	2.09699	1.744	1.92176	2.88753	2.80927	promoter13565	ENST00000266078
KCNJ9	ENSG00000162728	up	0.4884	0.168689	0.795107	0.3921	0.0387045	0.730001	0.09338	-0.152402	0.378358	1	1.03994	0.641932	1.65224	65.2	0.260293	0.255561	-0.155998	-0.0299201	0.246034	0.258008	0.137504	1.07039	1.33175	promoter529	ENST00000368088
ACOT7	ENSG00000097021	down	-0.48785	-0.932112	-0.0440817	-0.48785	-0.932112	-0.0440817	NA	NA	NA	0	NA	-1.17749	2.86666	33.3	-0.894282	0.0297737	0.125999	-0.186984	1.31905	1.06875	0.179347	2.43296	0.985884	promoter799	ENST00000377855
VAT1	ENSG00000108828	up	0.48675	0.212062	0.78554	0.2609	-0.0989312	0.582504	0.22955	-0.0239317	0.505228	4	0.431984	0.5823	1.56854	65.2	0.36211	0.00235278	-0.126681	0.0911565	1.39218	2.58736	1.12385	0.378512	1.6158	promoter11897	ENST00000355653
MAFF	ENSG00000185022	up	0.486275	0.0522788	0.887007	0.3956	-0.0310716	0.818627	0.08511	-0.150001	0.313717	2	0.820657	0.961263	2.71562	64.5	0.824427	-0.00705116	-0.0272835	0.116603	1.89148	3.17419	3.75537	1.20163	2.20807	promoter14039	ENST00000338483
PAMR1	ENSG00000149090	down	-0.48455	-0.816206	-0.131463	-0.48455	-0.816206	-0.131463	NA	NA	NA	0	NA	-0.799239	1.9362	35.5	-0.332396	-0.392626	0.181906	0.10769	3.11357	0.625481	0.137504	1.26303	0.252101	promoter8035	ENST00000278360,ENST00000378878,ENST00000378880
SLC16A14	ENSG00000163053	down	-0.48405	-0.816901	-0.130096	-0.4013	-0.743802	-0.0631451	-0.084535	-0.306171	0.129322	2	0.978959	-0.697818	1.76601	32.6	-0.148166	-0.498619	0.0194805	-0.0315522	0.779085	1.76178	0.137504	2.48543	0.682574	promoter2415	ENST00000295190
PPDPF	ENSG00000125534	down	-0.4839	-0.856804	-0.118351	-0.3762	-0.760026	0.00907696	-0.1069	-0.40923	0.176228	2	0.500371	-0.72836	1.98402	34	-0.422252	-0.124893	0.126802	-0.0544139	1.57669	0.320773	0.137504	0.485427	0.233907	promoter13552	ENST00000370177,ENST00000370179,ENST00000473620
AGBL4	ENSG00000186094	down	-0.482785	-0.748707	-0.237464	-0.3856	-0.68293	-0.0939336	-0.09639	-0.302117	0.126209	4	0.718876	-0.6122	1.33322	34.8	-0.217099	-0.324523	-0.0300646	-0.100642	0.413023	0.137504	0.137504	1.48543	0.16261	promoter1033	ENST00000371839
TMEM206	ENSG00000065600	up	0.4824	0.168893	0.809903	0.4824	0.168893	0.809903	NA	NA	NA	0	NA	0.737534	1.8334	65.2	0.269514	0.228099	-0.144346	0.095575	1.75513	1.30322	1.85194	1.26303	4.15413	promoter1408	ENST00000261455
MMP28	ENSG00000129270	down	-0.4824	-0.830329	-0.139971	-0.4824	-0.830329	-0.139971	NA	NA	NA	0	NA	-0.849884	2.10424	27	-0.316304	-0.342348	0.169681	-0.0215516	2.50826	1.67807	0.408836	1.26303	0.320309	promoter11834	ENST00000250144,ENST00000589103
TNS3	ENSG00000136205	up	0.482165	0.108696	0.880104	0.14635	-0.279208	0.551106	0.33975	-0.0751226	0.750231	1	0.428717	0.566022	2.03975	58.2	0.541934	0.0107334	-0.0719414	-0.0585862	3.02539	1.76553	2.00597	1.07039	1.43012	promoter5596	ENST00000355730
BGLAP	ENSG00000242252	down	-0.47945	-0.88453	-0.0761624	-0.47945	-0.88453	-0.0761624	NA	NA	NA	0	NA	-1.01412	2.57042	34	-0.771406	-0.11988	0.106275	-0.0165566	0.566085	0.407788	0.137504	0.137504	0.137504	promoter515	ENST00000368272
TRAM1L1	ENSG00000174599	down	-0.47835	-0.728808	-0.210991	-0.47835	-0.728808	-0.210991	NA	NA	NA	0	NA	-0.62737	1.31804	30.5	-0.14152	-0.251659	0.0905669	-0.143624	1.19285	0.481737	0.137504	1.96347	2.09313	promoter3689	ENST00000310754
GPS2,NEURL4	ENSG00000132522,ENSG00000215041	up	0.478295	0.213416	0.702783	0.4237	0.113763	0.708516	0.048295	-0.105112	0.21392	3	1.74453	0.572781	1.28805	66.7	0.319887	0.243694	-0.0486447	-0.0394445	2.67868	2.11248	1.69381	1.76553	1.8762	promoter11714	ENST00000380728,ENST00000389167,ENST00000571569,ENST00000572172,ENST00000572363,ENST00000573807,ENST00000574458,ENST00000576794
NCOR2	ENSG00000196498	up	0.478165	0.127574	0.830703	0.43225	0.0781331	0.77634	0.040935	-0.0712242	0.163903	5	1.49752	0.780222	2.11619	61.7	0.553205	0.16909	-0.107364	-0.0494372	0.930441	0.666712	0.609679	0.263034	0.353704	promoter9109	ENST00000356219,ENST00000404621
NFKBIA	ENSG00000100906	up	0.477855	0.127241	0.816037	0.45425	0.114963	0.803225	0.022805	-0.020211	0.0707552	36	1.31894	0.76454	1.98712	61.7	0.638051	-0.0109123	0.0101187	0.14752	3.76018	6.1061	6.57359	3.87774	3.50288	promoter9718	ENST00000216797,ENST00000557459
GADD45A	ENSG00000116717	down	-0.477395	-0.827445	-0.119955	-0.47235	-0.84023	-0.102948	-0.0035865	-0.117701	0.0971317	6	1.43044	-0.853894	2.11584	34.8	-0.321101	-0.488554	0.00587304	-0.038365	2.82205	2.80677	1.83318	3.83794	1.87076	promoter311	ENST00000370986
NEBL-AS1	ENSG00000231920	down	-0.47665	-0.877528	-0.111479	-0.47665	-0.877528	-0.111479	NA	NA	NA	0	NA	-0.917084	2.32452	34.8	-0.419133	-0.461074	0.0233841	-0.0134922	NA	NA	NA	NA	NA	promoter6983	ENST00000417845
CELF2	ENSG00000048740	down	-0.475785	-0.762685	-0.191241	-0.4523	-0.739722	-0.173592	-0.021785	-0.0922515	0.0518611	17	1.24977	-0.662706	1.53443	31.9	-0.0408474	-0.362712	0.14581	-0.113336	3.85071	1.65079	4.24279	4.3505	1.6515	promoter6967	ENST00000450189
AUP1	ENSG00000115307	up	0.475255	0.198112	0.761915	0.10525	-0.282741	0.536517	0.3739	-0.0341001	0.794502	2	1.04334	0.502003	1.46732	61	0.297461	0.143328	0.0429115	0.104125	2.72783	2.45848	2.38014	1.88753	1.89755	promoter2170	ENST00000377526,ENST00000425118,ENST00000463900,ENST00000464887,ENST00000486234
PLXNB1	ENSG00000164050	up	0.474845	0.266929	0.719019	0.41145	0.167089	0.669818	0.06407	-0.0821942	0.212707	7	1.31752	0.552746	1.14832	66.7	0.412863	0.085306	-0.154298	-0.0997208	2.06057	0.200269	0.137504	0.137504	0.52842	promoter2970	ENST00000461261,ENST00000462738,ENST00000464294,ENST00000467913,ENST00000470525,ENST00000485535
C9orf116	ENSG00000160345	up	0.47465	0.0534208	0.82321	0.47465	0.0534208	0.82321	NA	NA	NA	0	NA	0.917798	2.4143	63.8	0.14999	0.106907	-0.0949095	0.565991	NA	NA	NA	NA	NA	promoter6900	ENST00000429260
KCTD1	ENSG00000134504	down	-0.47355	-0.77081	-0.136193	-0.47355	-0.77081	-0.136193	NA	NA	NA	0	NA	-0.735188	1.81279	38.3	-0.238366	-0.424866	0.111947	0.0399906	2.1037	0.882767	0.137504	3.08746	1.57431	promoter12292	ENST00000408011,ENST00000417602
RILPL1	ENSG00000188026	up	0.47251	0.126695	0.802936	0.37285	0.0174947	0.72947	0.095	-0.121304	0.319721	1	1.78531	0.677998	1.8665	64.5	0.212616	0.100293	-0.298683	0.0664049	1.63442	0.845767	0.449788	1.1375	1.49089	promoter9101	ENST00000376874
CIRBP,C19orf24	ENSG00000099622,ENSG00000228300	down	-0.4723	-0.794102	-0.159165	-0.25345	-0.656701	0.1667	-0.225	-0.620706	0.16205	1	0.427368	-0.598539	1.62034	41.8	-0.546401	-0.0535925	-0.0616511	-0.0601965	4.19032	3.57832	2.86674	4.00899	3.92317	promoter12379	ENST00000320936,ENST00000409293,ENST00000444172,ENST00000469144,ENST00000585716,ENST00000586636,ENST00000587169,ENST00000588230,ENST00000588344,ENST00000588917,ENST00000589235,ENST00000589686,ENST00000589710,ENST00000590347,ENST00000593093
NOXA1	ENSG00000188747	down	-0.47105	-0.808407	-0.0780395	-0.47105	-0.808407	-0.0780395	NA	NA	NA	0	NA	-0.928386	2.37193	36.2	-0.597867	-0.271766	0.170371	0.111618	0.137504	0.137504	0.137504	0.137504	0.137504	promoter6628	ENST00000341349
RGS20	ENSG00000147509	down	-0.47087	-0.847105	-0.0465408	-0.26005	-0.654809	0.154535	-0.2118	-0.605722	0.167216	1	0.463139	-0.676959	2.14027	38.3	-0.330525	-0.342743	0.199693	0.196003	3.22169	0.320773	0.221191	0.925999	0.351693	promoter5945	ENST00000276500,ENST00000522225,ENST00000523064,ENST00000523414
SLC39A10	ENSG00000196950	down	-0.47003	-0.805013	-0.115294	-0.3578	-0.702302	-0.00643872	-0.1114	-0.347521	0.110916	2	1.0807	-0.669512	1.79246	36.9	-0.185295	-0.371498	0.0433916	-0.0693268	2.87273	5.6162	3.7463	4.79701	2.1257	promoter1857	ENST00000359634,ENST00000430412
ME3	ENSG00000151376	down	-0.469932	-0.760568	-0.137182	-0.4461	-0.727937	-0.129759	-0.02085	-0.0781548	0.0312258	22	1.56087	-0.692618	1.66915	33.3	-0.403854	-0.295438	-0.0641468	-0.0574725	1.3357	1.01074	0.259683	2.48543	0.567127	promoter8253	ENST00000359636,ENST00000393324,ENST00000543262
BANF1	ENSG00000175334	up	0.46983	0.176773	0.736994	0.3825	0.0535827	0.675907	0.086905	-0.135523	0.300941	4	0.723977	0.58059	1.44201	66.7	0.219759	0.220704	-0.00101094	0.139116	3.20276	2.26958	1.8528	3.10434	2.91443	promoter7729	ENST00000312175,ENST00000445560,ENST00000524628,ENST00000533166
TMC6	ENSG00000141524	up	0.469738	0.0554969	0.889703	0.38605	-0.00782398	0.785104	0.085675	-0.120411	0.285717	4	0.590777	0.798544	2.27706	64.5	0.531976	-0.0354522	-0.140811	0.16121	0.151451	0.311465	0.61999	0.137504	0.210811	promoter12079	ENST00000392467
C1orf27	ENSG00000157181	down	-0.46965	-0.860466	-0.042579	-0.26335	-0.674681	0.166607	-0.20785	-0.599429	0.210943	1	0.405662	-0.70434	2.25576	39	-0.167393	-0.151791	-0.0131756	-0.398331	NA	NA	NA	NA	NA	promoter602	ENST00000287859
HAUS5	ENSG00000249115	up	0.46885	0.152983	0.765925	0.46885	0.152983	0.765925	NA	NA	NA	0	NA	0.636268	1.5215	68.1	0.17924	0.193001	0.0245801	0.288608	1.04932	0.258008	0.532153	0.765535	0.800684	promoter12633	ENST00000587439
CPNE2	ENSG00000140848	up	0.46842	0.120333	0.826253	0.3728	-0.00859416	0.742831	0.09973	-0.139516	0.357017	1	1.57603	0.672089	1.90864	61	0.394555	0.17771	-0.113924	-0.0140996	2.06226	1.73103	0.758832	2	1.88135	promoter10660	ENST00000537605
BTBD2	ENSG00000133243	up	0.468255	0.113177	0.808815	0.40355	0.0480274	0.780426	0.05991	-0.173201	0.288519	2	0.8457	0.701631	1.94233	65.2	0.269953	0.166336	-0.327541	-0.0621989	0.720001	0.200269	0.137504	0.137504	0.137504	promoter12900	ENST00000255608
BRWD1	ENSG00000185658	down	-0.467	-0.782027	-0.165686	-0.467	-0.782027	-0.165686	NA	NA	NA	0	NA	-0.704969	1.69279	39	-0.41506	-0.153151	0.0585746	-0.0781835	3.45405	2.01517	2.88317	4.91169	3.22849	promoter13874	ENST00000333229,ENST00000341322
CELF5	ENSG00000161082	up	0.4666	0.0758904	0.837602	0.4765	0.0785551	0.856129	-0.0076695	-0.0969239	0.0872767	11	1.08018	0.847735	2.21798	63.8	0.0546844	0.251102	-0.279639	0.26231	0.582439	0.311465	0.137504	2.26303	0.369888	promoter12413	ENST00000588350
RSPH1	ENSG00000160188	down	-0.46615	-0.782203	-0.142568	-0.089635	-0.529936	0.37291	-0.3703	-0.834014	0.112927	1	0.413567	-0.516479	1.62379	33.3	-0.210716	-0.107708	-0.0013854	-0.199441	1.21232	0.470553	0.179347	1.848	0.56851	promoter13878	ENST00000291536
GPC1	ENSG00000063660	down	-0.465745	-0.771923	-0.175961	-0.22895	-0.593724	0.181105	-0.2428	-0.64581	0.143909	1	0.423793	-0.561969	1.53545	34.8	-0.14177	-0.12728	0.0740566	-0.218862	1.39464	0.137504	0.137504	0.378512	0.16261	promoter1967	ENST00000264039
ST8SIA5	ENSG00000101638	down	-0.4648	-0.788369	-0.115287	-0.4648	-0.788369	-0.115287	NA	NA	NA	0	NA	-0.766202	1.93792	34.8	-0.309992	-0.327215	-0.026836	-0.15583	0.240094	0.652256	0.137504	2.63227	0.461024	promoter12315	ENST00000315087
TMCC2	ENSG00000133069	up	0.46365	0.136288	0.778932	0.28545	-0.105366	0.687054	0.17585	-0.174533	0.549738	1	0.518219	0.579493	1.64656	63.1	0.472599	0.161145	-0.132768	-0.187018	0.405206	0.431969	0.21784	0.584963	1.59312	promoter641	ENST00000358024,ENST00000495538
C9orf114	ENSG00000198917	up	0.46275	0.129831	0.802033	0.3288	-0.0409092	0.699749	0.12805	-0.150351	0.421202	2	0.440235	0.611873	1.75455	61.7	0.302866	0.333748	-0.121906	-0.146646	NA	NA	NA	NA	NA	promoter6863	ENST00000361256,ENST00000466556,ENST00000467582
VWC2	ENSG00000188730	down	-0.46175	-0.761817	-0.142066	-0.46175	-0.761817	-0.142066	NA	NA	NA	0	NA	-0.696315	1.67655	37.6	-0.171081	-0.447212	-0.000893456	-0.0789148	0.150893	0.613254	0.137504	2.72247	1.04441	promoter5219	ENST00000340652
UGT8	ENSG00000174607	up	0.461665	0.1158	0.813508	0.37925	0.0232248	0.767727	0.079575	-0.109106	0.270723	5	0.447222	0.687389	1.9624	65.2	0.606624	0.152358	0.000535175	-0.0710577	NA	NA	NA	NA	NA	promoter3448	ENST00000310836
HCN3	ENSG00000143630	up	0.45984	0.20337	0.715448	0.44665	0.175588	0.710168	0.0088625	-0.135506	0.159334	3	1.45123	0.57317	1.33185	67.4	0.134601	0.339723	0.000591846	0.0994374	0.782896	0.423998	0.137504	1.80735	0.318925	promoter503	ENST00000368358
TMEM261	ENSG00000137038	down	-0.4594	-0.865834	-0.0658348	-0.4594	-0.865834	-0.0658348	NA	NA	NA	0	NA	-0.901017	2.34148	34	-0.409927	-0.303916	1.83981e-05	-0.187156	NA	NA	NA	NA	NA	promoter6645	ENST00000358227
PCSK6	ENSG00000140479	up	0.45938	0.0779342	0.820039	0.3957	0.0271199	0.775335	0.06162	-0.0437323	0.183604	12	0.610292	0.76273	2.20779	63.1	0.43986	0.312372	-0.0538736	-0.043375	0.973444	0.320773	0.137504	0.678072	3.11175	promoter10388	ENST00000358417
DLG5-AS1	ENSG00000233871	down	-0.4592	-0.768101	-0.123181	-0.4592	-0.768101	-0.123181	NA	NA	NA	0	NA	-0.711493	1.78934	34.8	-0.00315607	-0.233249	0.118982	-0.356107	NA	NA	NA	NA	NA	promoter7075	ENST00000449852
FGF1	ENSG00000113578	up	0.458685	0.136093	0.770194	0.43715	0.107492	0.744563	0.023565	-0.0443311	0.0944524	14	1.92144	0.675538	1.79436	63.1	0.395648	0.210677	-0.000746549	0.0684671	3.56797	2.8251	0.648286	2.70044	6.52581	promoter4329	ENST00000337706
BBX	ENSG00000114439	down	-0.456807	-0.801021	-0.117411	-0.34745	-0.708931	0.03903	-0.1102	-0.432623	0.210405	2	0.42549	-0.65905	1.79005	39	0.173889	-0.292964	0.225713	-0.314261	2.70813	1.41695	2.58691	1.848	3.39738	promoter2682	ENST00000325805,ENST00000415149
SCRG1	ENSG00000164106	down	-0.45609	-0.888224	-0.00016595	-0.22015	-0.634925	0.221437	-0.23975	-0.684327	0.216724	1	0.417596	-0.698948	2.56619	37.6	-0.200854	-0.215349	0.00635094	-0.276394	5.49857	2.48612	1.19234	4.71149	5.45999	promoter3735	ENST00000296506
SGPP2	ENSG00000163082	down	-0.455591	-0.804506	-0.116681	-0.37005	-0.724508	-0.0157833	-0.08538	-0.268419	0.103401	2	1.6623	-0.701335	1.98374	39	-0.0937863	-0.428434	0.23861	0.0594955	0.158425	2.53024	0.137504	1.1375	0.137504	promoter1925	ENST00000321276
PXK	ENSG00000168297	up	0.454807	0.0324134	0.886213	0.39745	-0.0308745	0.837399	0.05699	-0.0615446	0.183819	9	1.26063	0.948261	2.78015	61.7	0.598077	0.201226	-0.0989417	0.0500164	2.48521	1.66671	1.49031	3.45943	5.13009	promoter2651	ENST00000479134
SMTN	ENSG00000183963	up	0.45437	0.0477024	0.857008	0.37965	-0.0359692	0.81211	0.07102	-0.0815609	0.2192	8	0.684311	0.806619	2.43092	59.6	0.885913	-0.0755691	0.0143595	0.0106349	0.755057	1.37851	0.137504	0.137504	0.16261	promoter14000	ENST00000333137,ENST00000489337
CYB561A3	ENSG00000162144	up	0.45435	0.16258	0.763556	0.45435	0.16258	0.763556	NA	NA	NA	0	NA	0.613525	1.5258	65.2	0.468122	0.11469	-0.0198844	0.0108286	0.137504	0.669569	0.92635	0.137504	0.137504	promoter8089	ENST00000294072
NGEF	ENSG00000066248	down	-0.453975	-0.867124	-0.0395411	-0.40275	-0.815859	0.0232366	-0.055975	-0.201909	0.0953254	4	1.21451	-0.970677	2.74929	39	-0.589292	-0.183395	0.145859	-0.0521316	0.188283	0.137504	0.137504	0.485427	0.137504	promoter2422	ENST00000373552,ENST00000409079
PLOD3	ENSG00000106397	up	0.45333	0.124451	0.808956	0.4224	0.0952988	0.785812	0.03017	-0.0715113	0.135507	14	0.61788	0.699558	1.90709	65.2	0.337806	0.233845	-0.0673417	0.0605643	0.831874	0.581749	0.21784	0.137504	0.328598	promoter5711	ENST00000454310,ENST00000466881,ENST00000487563
ARG2	ENSG00000081181	up	0.4523	0.160498	0.75585	0.4523	0.160498	0.75585	NA	NA	NA	0	NA	0.643829	1.65831	62.4	0.343853	0.298152	0.0361821	0.0380059	2.82404	1.95152	3.1298	3.85798	2.855	promoter9502	ENST00000261783
IFT20	ENSG00000109083	up	0.45185	0.0082633	0.861522	0.45185	0.0082633	0.861522	NA	NA	NA	0	NA	1.02571	2.79736	62.4	0.0232486	0.234455	-0.550818	0.217191	1.1669	2.27298	1.87676	2.848	2.24788	promoter11794	ENST00000583796
FAM222A	ENSG00000139438	up	0.4514	0.0948936	0.817607	0.4514	0.0948936	0.817607	NA	NA	NA	0	NA	0.821466	2.28016	66	0.578111	0.199004	-0.137531	-0.09318	NA	NA	NA	NA	NA	promoter8629	ENST00000358906
ENPP2	ENSG00000136960	up	0.451335	0.0596419	0.841269	0.395	-0.0113755	0.804717	0.05219	-0.0106509	0.119604	36	0.768855	0.86921	2.57107	60.3	0.440846	0.180857	-0.298113	-0.0506068	1.73368	1.89643	1.30955	2.82782	6.95079	promoter6253	ENST00000427067
PTRF	ENSG00000177469	up	0.451225	0.128469	0.760168	0.42455	0.105695	0.736103	0.025505	-0.0328713	0.086944	39	0.779923	0.645812	1.72202	70.9	0.365847	0.0297333	-0.157869	0.0923621	0.396369	2.88117	0.137504	0.137504	1.06151	promoter11885	ENST00000357037
CDS1	ENSG00000163624	down	-0.451025	-0.725251	-0.161489	-0.42185	-0.688427	-0.108186	-0.03022	-0.120709	0.0630472	11	1.12176	-0.622767	1.48004	34.8	-0.112628	-0.328432	0.0901924	-0.0915139	1.8402	0.451519	0.814536	2.848	0.16261	promoter3414	ENST00000295887
SIPA1	ENSG00000213445	up	0.450685	0.00926615	0.928876	0.3793	-0.0663066	0.823481	0.06746	-0.127951	0.282828	6	0.443347	1.05619	3.13657	63.8	0.208029	0.115137	-0.337036	0.395985	0.170222	0.320773	0.402631	0.137504	0.137504	promoter7721	ENST00000528699
EIF3H	ENSG00000147677	down	-0.45036	-0.760612	-0.123973	-0.46	-0.767327	-0.135889	0.010285	-0.0176605	0.0373313	50	2.37311	-0.697873	1.79115	39.7	-0.227942	-0.271311	0.101016	-0.0976037	5.17258	4.53885	5.49349	5.53605	5.15592	promoter6248	ENST00000521861
COL5A3	ENSG00000080573	up	0.45025	0.0613215	0.819917	0.27465	-0.121054	0.658009	0.17835	-0.169803	0.528509	1	0.564745	0.638923	2.1101	66	0.60152	-0.207702	-0.18255	0.0625547	1.20622	0.263034	0.137504	0.137504	0.16261	promoter12989	ENST00000264828
GNG4	ENSG00000168243	down	-0.449375	-0.744903	-0.145916	-0.3776	-0.720815	-0.06168	-0.06972	-0.272711	0.127506	1	2.67664	-0.639476	1.67919	35.5	-0.283765	-0.205425	0.12085	-0.0294361	1.23311	1.01428	0.137504	2.7866	0.749981	promoter1462	ENST00000391854,ENST00000450593
MCM7	ENSG00000166508	up	0.449045	0.154326	0.732815	0.4246	0.116882	0.709729	0.02573	-0.0471605	0.0969982	17	1.12747	0.604418	1.54333	65.2	0.376791	0.303263	0.00918434	-0.0664511	1.71501	1.08175	0.895687	0.137504	2.17491	promoter5691	ENST00000303887,ENST00000354230,ENST00000425308,ENST00000485286,ENST00000489841
NBL1	ENSG00000158747	down	-0.4489	-0.81231	-0.0781852	-0.26675	-0.659232	0.14881	-0.1865	-0.529212	0.184118	1	0.50781	-0.637716	2.00474	36.9	-0.164136	-0.17078	0.170633	-0.132168	0.334532	0.451519	0.137504	0.137504	0.137504	promoter112	ENST00000548815
NOL4	ENSG00000101746	down	-0.44845	-0.719521	-0.15798	-0.44845	-0.719521	-0.15798	NA	NA	NA	0	NA	-0.592721	1.35928	36.2	-0.028424	-0.438283	0.0142086	-0.111805	1.65582	0.311465	0.179347	3.76553	0.766414	promoter12299	ENST00000261592,ENST00000269185
RERG	ENSG00000134533	down	-0.4481	-0.788536	-0.0896631	-0.4481	-0.788536	-0.0896631	NA	NA	NA	0	NA	-0.800894	2.12321	39.7	-0.327167	-0.306534	0.137811	-0.0293822	2.41762	2.06875	0.137504	3.08746	0.280396	promoter8787	ENST00000256953
EFNA5	ENSG00000184349	down	-0.447805	-0.716224	-0.149876	-0.3872	-0.687005	-0.0796947	-0.059	-0.210823	0.0943279	3	1.85465	-0.593783	1.44075	35.5	0.0175319	-0.484684	0.0697907	-0.05684	1.5336	0.361233	0.137504	2.1375	0.207088	promoter4247	ENST00000333274
SHMT2	ENSG00000182199	up	0.447065	0.125018	0.755166	0.4335	0.110589	0.748614	0.013025	-0.113702	0.135802	10	0.573247	0.651114	1.7476	60.3	0.436967	0.238607	-0.000440724	-0.0249	1.97783	1.2218	0.898665	1.37851	1.00499	promoter8535	ENST00000414700,ENST00000556825,ENST00000557487
GRASP	ENSG00000161835	down	-0.44645	-0.746291	-0.152461	-0.44645	-0.746291	-0.152461	NA	NA	NA	0	NA	-0.664159	1.68857	29.8	-0.33766	-0.203996	0.102492	-0.020011	0.137504	1.12396	0.87431	0.137504	0.16261	promoter8487	ENST00000293662,ENST00000552963
CSF1	ENSG00000184371	up	0.446443	0.0675792	0.814814	0.40465	0.0488016	0.765367	0.041085	-0.0768032	0.167204	3	1.89583	0.750946	2.20254	61	0.324771	0.242713	-0.0453035	0.138159	2.26499	0.792481	2.62729	0.485427	0.924586	promoter389	ENST00000329608
HEY1	ENSG00000164683	down	-0.44605	-0.721807	-0.161692	-0.44605	-0.721807	-0.161692	NA	NA	NA	0	NA	-0.61868	1.47827	33.3	-0.0875169	-0.516895	0.0443493	0.0300806	3.50194	1.9255	0.301527	2.23266	2.20717	promoter6194	ENST00000337919,ENST00000354724
SLC4A2	ENSG00000164889	up	0.44604	0.126579	0.779607	0.3725	0.0223874	0.720125	0.073645	-0.0929173	0.248	2	1.65407	0.629553	1.81941	64.5	0.543097	0.159548	0.00746977	-0.0656219	0.639003	0.535195	0.3285	0.137504	0.187716	promoter5461	ENST00000392826,ENST00000413384
AIFM3	ENSG00000183773	up	0.44545	0.0872525	0.771306	0.44545	0.0872525	0.771306	NA	NA	NA	0	NA	0.686184	1.9046	61	0.493081	0.151944	-0.0307125	0.0104472	1.42689	0.137504	0.137504	0.137504	0.137504	promoter13937	ENST00000335375,ENST00000399163,ENST00000399167,ENST00000405089,ENST00000434714,ENST00000484206
CBLN4	ENSG00000054803	down	-0.44525	-0.813273	-0.103697	-0.44525	-0.813273	-0.103697	NA	NA	NA	0	NA	-0.768449	2.03459	39	-0.341981	-0.379288	-0.0268612	-0.0740417	0.137504	0.200269	0.137504	2.96347	0.137504	promoter13724	ENST00000064571
E2F4	ENSG00000205250	up	0.4452	0.139818	0.720204	0.256	-0.130329	0.674208	0.1866	-0.193517	0.585615	2	0.665401	0.523516	1.48278	59.6	0.167744	0.223892	-0.0714467	0.0604335	1.08485	1	1.23533	0.765535	0.674278	promoter10689	ENST00000379378,ENST00000567007
WWOX	ENSG00000186153	up	0.444725	0.165607	0.727406	0.40865	0.102694	0.705601	0.033815	-0.0457205	0.1122	14	1.12987	0.598887	1.55216	65.2	0.156349	0.259841	-0.0914129	0.0912844	2.16888	0.882767	1.02944	2.48543	1.44777	promoter10754	ENST00000566780,ENST00000569818
JAK3	ENSG00000105639	down	-0.444315	-0.809381	-0.0965099	-0.44245	-0.809202	-0.0960431	-0.0037595	-0.106401	0.102402	7	1.68114	-0.775033	2.08986	33.3	-0.371125	-0.146515	0.198035	-0.0593579	0.144477	0.137504	0.578218	0.137504	0.26311	promoter13078	ENST00000458235
CTF1	ENSG00000150281	up	0.44425	0.0577331	0.836184	0.44425	0.0577331	0.836184	NA	NA	NA	0	NA	0.901724	2.51506	66	0.604143	0.204501	-0.0164877	0.0765918	0.625564	0.137504	0.433667	0.137504	0.279602	promoter10608	ENST00000279804
C6orf62	ENSG00000112308	down	-0.44226	-0.743161	-0.130592	-0.2769	-0.624924	0.0994835	-0.1661	-0.564727	0.181001	1	0.466549	-0.554466	1.49481	32.6	-0.181687	-0.201765	0.0560968	-0.114917	NA	NA	NA	NA	NA	promoter4793	ENST00000378119
MAP3K11	ENSG00000173327	up	0.441516	0.033387	0.844152	0.4034	-0.00382688	0.79772	0.042705	-0.0769617	0.156901	6	1.21096	0.891394	2.65766	60.3	0.431055	0.321118	-0.166852	-0.0276312	0.261838	0.320773	0.179347	0.137504	0.137504	promoter8142	ENST00000532507,ENST00000534110
CYB561D1,ATXN7L2	ENSG00000174151,ENSG00000162650	up	0.44125	0.124572	0.738606	0.44125	0.124572	0.738606	NA	NA	NA	0	NA	0.622748	1.64877	66	0.251149	0.223684	-0.156608	-0.0086933	0.603225	0.374231	0.596368	0.847997	0.415328	promoter382	ENST00000310611,ENST00000369869,ENST00000459635
BASP1	ENSG00000176788	down	-0.441165	-0.754321	-0.0990726	-0.23575	-0.602345	0.13791	-0.20155	-0.561704	0.162803	1	0.477978	-0.556035	1.63675	38.3	-0.0802104	-0.331284	0.0462495	-0.0982911	3.70086	3.40593	4.63115	7.08852	3.48982	promoter3778	ENST00000322611
TMEM63A	ENSG00000196187	up	0.4404	0.108433	0.776508	0.2478	-0.139008	0.641121	0.18345	-0.177528	0.562683	1	0.470881	0.565873	1.90273	61	0.352054	-0.0116162	0.0337114	0.259147	0.594057	1.03175	1.243	0.378512	2.73519	promoter1428	ENST00000366835
CNDP1	ENSG00000150656	up	0.44036	0.0449042	0.818847	0.36125	-0.0341502	0.750903	0.07962	-0.114302	0.263001	2	1.81531	0.726927	2.25801	59.6	0.405636	0.278879	-0.285014	-0.242603	0.944831	0.700269	0.701557	1.48543	6.2838	promoter12245	ENST00000358821,ENST00000582365
KLK6	ENSG00000167755	up	0.43999	0.113414	0.775722	0.39095	0.0655769	0.720305	0.05084	-0.00331232	0.112401	41	0.986371	0.702709	2.07929	61.7	0.495658	0.459619	0.0583064	-0.194262	0.508944	0.758008	0.433667	0.584963	4.71955	promoter13278	ENST00000310157
CDK18	ENSG00000117266	up	0.439975	0.0895165	0.770565	0.39815	0.0467467	0.730035	0.042515	-0.0283669	0.1162	28	0.784999	0.687327	2.02968	63.1	0.490754	0.261616	0.114484	0.0494408	0.574979	0.666712	0.398029	0.137504	1.17631	promoter643	ENST00000360066,ENST00000506784,ENST00000512922
FAM107A	ENSG00000168309	up	0.4378	0.000633	0.913907	0.33395	-0.123453	0.730939	0.101	-0.203907	0.435315	2	0.490738	0.819073	2.68126	63.1	0.714173	0.055522	0.0197668	0.0691452	6.9173	5.59181	1.33782	4.88753	3.60251	promoter3052	ENST00000474531
RP11-629O1.2	ENSG00000261220	down	-0.4376	-0.752235	-0.0954979	-0.4376	-0.752235	-0.0954979	NA	NA	NA	0	NA	-0.707527	1.88787	38.3	-0.207141	-0.318497	0.118872	-0.0630178	NA	NA	NA	NA	NA	promoter6034	ENST00000561761
KCNT1	ENSG00000107147	up	0.437	0.00301689	0.817812	0.437	0.00301689	0.817812	NA	NA	NA	0	NA	1.01036	2.81524	63.1	0.877688	0.0758445	-0.152297	-0.0954688	0.137504	0.137504	0.137504	0.263034	0.137504	promoter6599	ENST00000263604
EDN1	ENSG00000078401	-	-0.43685	-0.853307	0.00040085	-0.3443	-0.800312	0.0548564	-0.091635	-0.405324	0.214814	1	1.31192	-0.8312	2.5533	39	-0.485808	-0.325949	0.0566483	0.0372049	0.442458	5.75545	2.28507	0.925999	0.280396	promoter4451	ENST00000379375
SDSL	ENSG00000139410	down	-0.436505	-0.792601	-0.0612628	-0.39275	-0.75532	-0.0301715	-0.042055	-0.240358	0.158423	3	0.778349	-0.753035	2.21168	39	-0.595633	-0.143072	-0.0744735	-0.0888039	0.234622	0.137504	0.137504	0.137504	0.137504	promoter8654	ENST00000403593
C2CD5	ENSG00000111731	down	-0.436435	-0.709801	-0.150757	-0.3454	-0.66363	-0.0349747	-0.089745	-0.320109	0.149327	1	1.83562	-0.564068	1.36909	31.2	-0.117018	-0.315812	0.0461687	-0.0850697	NA	NA	NA	NA	NA	promoter8799	ENST00000333957
COX18	ENSG00000163626	down	-0.436225	-0.702674	-0.129524	-0.38125	-0.671834	-0.06177	-0.047405	-0.209213	0.101401	3	1.18373	-0.606832	1.60445	36.9	-0.466466	-0.0842299	0.0931836	0.0370483	0.813527	0.137504	0.551784	0.925999	0.652491	promoter3623	ENST00000295890
PRMT8	ENSG00000111218	down	-0.43622	-0.773734	-0.0954287	-0.41495	-0.754709	-0.0721787	-0.019355	-0.0713807	0.0276218	26	1.6236	-0.695397	1.93928	39	-0.356032	-0.31351	0.0933221	0.0674668	0.150893	0.200269	0.137504	2.60881	0.405208	promoter8363	ENST00000382622
GABRG1	ENSG00000163285	down	-0.4348	-0.781309	-0.0506294	-0.4348	-0.781309	-0.0506294	NA	NA	NA	0	NA	-0.761614	2.10519	36.9	-0.012027	-0.425109	0.336779	0.0123008	2.91564	0.528292	0.21784	2.65535	0.450481	promoter3599	ENST00000295452
INPPL1	ENSG00000165458	up	0.43479	0.102482	0.728024	0.3968	0.0758489	0.706822	0.03328	-0.0804266	0.157701	6	1.35238	0.613992	1.71261	63.1	0.432359	0.0801046	0.0132697	0.114798	2.05578	0.923998	1.68953	0.485427	0.494185	promoter7786	ENST00000298229,ENST00000538751,ENST00000541756
TPBGL	ENSG00000261594	down	-0.43455	-0.719807	-0.106546	-0.43455	-0.719807	-0.106546	NA	NA	NA	0	NA	-0.647747	1.68276	34.8	-0.293897	-0.3755	0.0942849	0.115935	NA	NA	NA	NA	NA	promoter7804	ENST00000562197
HN1L	ENSG00000206053	up	0.43449	0.143809	0.750108	0.3008	-0.0678414	0.659611	0.13405	-0.125901	0.427446	1	0.969684	0.553941	1.60765	62.4	0.216174	0.311771	-0.110531	-0.0845348	1.42627	0.378512	0.921845	0.925999	1.71789	promoter10425	ENST00000248098
FAM63A	ENSG00000143409	up	0.4339	0.191096	0.687843	0.33195	0.00695615	0.669939	0.09946	-0.173506	0.377224	2	0.712931	0.495394	1.19235	62.4	0.289606	0.222399	0.00452566	-0.0120853	2.44515	2.05049	0.865486	0.765535	2.72407	promoter1215	ENST00000312210,ENST00000361936
WSB1	ENSG00000109046	down	-0.4337	-0.760008	-0.0766463	-0.23505	-0.669338	0.165737	-0.1883	-0.564001	0.174207	1	0.463321	-0.549991	1.7336	36.9	-0.245422	-0.201848	0.0756186	-0.0271022	4.587	3.91105	6.03082	5.01792	5.02528	promoter11309	ENST00000262394,ENST00000467843
SMAD6	ENSG00000137834	down	-0.43315	-0.777401	-0.0649605	-0.43315	-0.777401	-0.0649605	NA	NA	NA	0	NA	-0.774748	2.13094	36.2	0.0321783	-0.483056	0.295007	-0.028862	0.156833	0.258008	0.21784	0.137504	0.137504	promoter10020	ENST00000338426
TNS3	ENSG00000136205	up	0.432152	0.0117321	0.835708	0.1165	-0.352303	0.545802	0.30955	-0.109722	0.762986	1	0.428717	0.509381	2.26914	57.4	0.388219	-0.0282664	-0.20765	-0.0582209	3.02539	1.76553	2.00597	1.07039	1.43012	promoter5597	ENST00000311160
COASY,MLX	ENSG00000068120,ENSG00000108788	up	0.43215	0.173765	0.67613	0.33115	0.0142196	0.67272	0.09943	-0.1917	0.363022	2	0.50849	0.514462	1.3419	65.2	0.239865	0.289392	-0.101551	-0.116346	2.09368	2.24013	2.44987	2.10434	1.86893	promoter11407	ENST00000393818,ENST00000421097,ENST00000435881,ENST00000449624,ENST00000591583,ENST00000591753
PCDHAC2	ENSG00000243232	down	-0.4317	-0.723341	-0.118071	-0.4317	-0.723341	-0.118071	NA	NA	NA	0	NA	-0.62629	1.65403	38.3	-0.210455	-0.345809	0.0694779	-0.000547422	1.33673	0.792481	0.179347	3.3505	0.635609	promoter3980	ENST00000289269
SPP1	ENSG00000118785	up	0.431525	0.0264527	0.847218	0.4067	0.00382121	0.807403	0.02013	-0.0278203	0.0724114	46	0.725878	0.891362	2.70417	63.8	0.823251	0.294492	-0.186432	-0.412812	2.63535	2.15699	10.7496	5.11686	8.05184	promoter3419	ENST00000237623,ENST00000360804,ENST00000395080
TLE2	ENSG00000065717	up	0.4315	0.126386	0.739501	0.4315	0.126386	0.739501	NA	NA	NA	0	NA	0.617285	1.65721	64.5	0.398498	0.16346	-0.108072	-0.0527454	0.485172	0.200269	0.137504	0.925999	0.26311	promoter12915	ENST00000262953,ENST00000455444,ENST00000590101
PTOV1	ENSG00000104960	up	0.430505	0.0662084	0.753	0.2273	-0.158407	0.636109	0.1948	-0.183108	0.569013	1	0.516699	0.531373	1.79695	61	0.146895	0.121226	0.0113773	0.274629	2.35832	1.28523	0.497882	1	1.06191	promoter12791	ENST00000391842
PHF19	ENSG00000119403	up	0.4299	0.121696	0.741153	0.39605	0.0673351	0.721438	0.034535	-0.0650522	0.149307	15	0.544773	0.603353	1.70563	63.1	0.342381	0.0758523	-0.202394	-0.0172739	1.26496	0.678072	0.402631	0.137504	0.82687	promoter6813	ENST00000312189,ENST00000373896
ANK2	ENSG00000145362	up	0.429755	0.0877607	0.761992	0.4488	0.110988	0.773228	-0.01855	-0.0709246	0.0311804	41	1.0357	0.684272	1.89781	61.7	0.257534	0.146863	-0.33785	-0.0579751	4.95852	1.68926	0.670499	5.3505	3.76333	promoter3445	ENST00000514960
PCDHGC5,PCDHGC4	ENSG00000240764,ENSG00000242419	down	-0.42935	-0.7228	-0.112585	-0.42935	-0.7228	-0.112585	NA	NA	NA	0	NA	-0.627971	1.62908	38.3	-0.323298	-0.290334	-0.121021	-0.13536	0.368352	0.137504	0.137504	4.55459	0.137504	promoter3993	ENST00000252087,ENST00000306593
MTMR10	ENSG00000166912	up	0.42885	0.030868	0.785108	0.3465	-0.0525	0.708302	0.086005	-0.0725806	0.235608	7	0.731721	0.746511	2.42217	63.1	0.548053	-0.0234096	-0.330048	-0.108181	4.05102	2.04033	3.45208	2	4.26022	promoter10159	ENST00000425768,ENST00000435680
UBQLN1	ENSG00000135018	down	-0.428805	-0.800608	-0.0664047	-0.4025	-0.757401	-0.0388524	-0.026115	-0.118318	0.0628959	11	1.27823	-0.724446	2.0651	32.6	-0.0485116	-0.241291	0.353231	-0.0814134	3.61563	2.73299	3.43731	4.83794	3.84563	promoter6727	ENST00000376395
LZIC	ENSG00000162441	up	0.4284	0.142786	0.702326	0.4284	0.142786	0.702326	NA	NA	NA	0	NA	0.57838	1.51828	59.6	0.247921	0.172028	-0.057159	0.101272	2.00899	1.89225	2.04312	2.29278	2.91259	promoter821	ENST00000377213,ENST00000377223
RHOQ	ENSG00000119729	up	0.42823	0.0861318	0.768204	0.37955	0.0276692	0.71661	0.04595	-0.0875354	0.191003	4	1.42852	0.660424	1.96624	63.1	0.484973	-0.116109	-0.107853	0.183706	2.93242	1.40368	3.75384	2	2.43591	promoter1586	ENST00000238738
GPC1	ENSG00000063660	down	-0.427765	-0.830126	-0.022809	-0.19065	-0.625717	0.20053	-0.2374	-0.644054	0.169821	1	0.423793	-0.597159	2.1825	37.6	-0.37273	-0.0431631	-0.077116	-0.258382	1.39464	0.137504	0.137504	0.378512	0.16261	promoter1968	ENST00000495100
DNMT1	ENSG00000130816	up	0.42731	0.156848	0.697308	0.28225	-0.0215826	0.615401	0.14195	-0.107218	0.406707	3	1.20197	0.506985	1.40715	65.2	0.339688	0.0995051	-0.086378	-0.0185864	1.70111	0.983584	1.61197	1.72247	1.48587	promoter12992	ENST00000340748,ENST00000592705
RPS6KA1	ENSG00000117676	up	0.427306	0.0370396	0.798213	0.4039	0.0255841	0.774805	0.02133	-0.0437541	0.0957512	22	0.864219	0.749059	2.23857	61	0.269369	0.294111	-0.0842091	0.101369	0.220396	0.137504	2.02493	0.137504	0.863785	promoter155	ENST00000374168
KLHL35	ENSG00000149243	down	-0.4272	-0.760308	-0.0876161	-0.3204	-0.670926	0.0277263	-0.1111	-0.364901	0.132007	2	0.665047	-0.61653	1.85245	36.2	-0.37876	-0.0977367	0.201774	0.0617398	0.36783	0.137504	0.137504	0.137504	0.137504	promoter8216	ENST00000376292
YPEL3	ENSG00000090238	up	0.426365	0.141798	0.704854	0.41805	0.115281	0.700635	0.011205	-0.0935339	0.13661	8	1.12455	0.575269	1.53707	62.4	0.300124	0.243742	0.0763648	0.107769	2.00174	1.744	1.19547	2.88753	1.3789	promoter10990	ENST00000398838,ENST00000398841,ENST00000565479,ENST00000568681,ENST00000570099
ODC1	ENSG00000115758	down	-0.42608	-0.724801	-0.0915721	-0.25575	-0.630811	0.142132	-0.1605	-0.548303	0.218471	1	0.496633	-0.554042	1.67075	39	-0.13149	-0.25118	0.0847731	-0.086599	4.41629	2.78204	4.71788	3.96347	4.44985	promoter2008	ENST00000234111
SYNPR	ENSG00000163630	down	-0.42537	-0.832921	-0.026794	-0.3366	-0.736743	0.0411254	-0.083375	-0.325109	0.15748	2	0.81268	-0.769309	2.47038	40.4	-0.425542	-0.151449	0.282582	0.0902634	0.233935	1.35022	0.137504	6.74416	0.338428	promoter2655	ENST00000478300
RALBP1	ENSG00000017797	up	0.4252	0.0258793	0.839603	0.012015	-0.372874	0.478128	0.41715	-0.0363815	0.855766	1	0.809137	0.409985	2.24274	55.3	0.173446	0.106563	0.0779829	0.207959	2.12869	1.60395	1.58132	2.37851	2.25732	promoter12162	ENST00000383432,ENST00000458039
SH3BP2	ENSG00000087266	down	-0.42405	-0.790219	-0.0475035	-0.42405	-0.790219	-0.0475035	NA	NA	NA	0	NA	-0.836135	2.35721	38.3	-0.375548	-0.187799	0.137007	-0.135781	1.32698	0.200269	1.86834	0.137504	0.210811	promoter3306	ENST00000503393
CARS2	ENSG00000134905	down	-0.424	-0.780824	-0.063779	-0.424	-0.780824	-0.063779	NA	NA	NA	0	NA	-0.8023	2.2554	37.6	-0.0469808	-0.450491	0.22411	-0.0807188	0.766393	0.378512	0.750321	0.485427	0.612487	promoter9360	ENST00000540006
F3	ENSG00000117525	down	-0.423945	-0.839808	-0.01105	-0.26815	-0.675504	0.161102	-0.15655	-0.539801	0.208838	1	0.457681	-0.682476	2.38253	38.3	-0.388056	-0.285217	-0.0555132	-0.0647159	6.13299	1.70571	0.21784	2.8679	1.88242	promoter1121	ENST00000334047,ENST00000370207,ENST00000480356
SRD5A3	ENSG00000128039	down	-0.42392	-0.841792	-0.0361121	-0.356	-0.760011	0.0294147	-0.069335	-0.303301	0.158319	2	1.07693	-0.789548	2.43977	37.6	-0.179048	-0.279666	-0.0153223	-0.346157	0.69437	0.839036	0.532153	1.80735	1.79573	promoter3374	ENST00000505210
HID1	ENSG00000167861	up	0.423865	0.103168	0.721124	0.23625	-0.135317	0.63031	0.1885	-0.183213	0.595019	1	0.437037	0.497704	1.50191	58.9	0.12624	0.202865	-0.0973752	0.071223	NA	NA	NA	NA	NA	promoter12033	ENST00000425042
P2RX7	ENSG00000089041	up	0.42385	0.0905023	0.772102	0.42385	0.0905023	0.772102	NA	NA	NA	0	NA	0.687392	1.98619	59.6	0.396252	0.105603	-0.201776	-0.0162397	0.704498	0.258008	2.97112	0.765535	2.96707	promoter8682	ENST00000261826,ENST00000328963,ENST00000537312
MRP63	ENSG00000173141	down	-0.42345	-0.684866	-0.158178	-0.3738	-0.669405	-0.0939331	-0.04752	-0.216167	0.105406	6	0.601938	-0.550498	1.33278	32.6	-0.144093	-0.16315	0.136063	-0.107192	1.65963	0.925999	1.0638	2.43296	1.3956	promoter9133	ENST00000309594
CLASRP	ENSG00000104859	up	0.4234	0.0840608	0.7266	0.4234	0.0840608	0.7266	NA	NA	NA	0	NA	0.632303	1.8158	64.5	0.323813	0.194104	-0.0147663	0.09962	0.627094	0.258008	0.466846	0.137504	0.300303	promoter12733	ENST00000585432,ENST00000585615,ENST00000588070,ENST00000591904,ENST00000592876
NUDT18	ENSG00000173566	down	-0.42335	-0.755602	-0.0919422	-0.42335	-0.755602	-0.0919422	NA	NA	NA	0	NA	-0.730578	2.02566	31.9	-0.485677	0.0841989	0.182964	-0.146136	0.172394	0.137504	0.21784	0.137504	0.137504	promoter6111	ENST00000309188
DNM1L	ENSG00000087470	down	-0.423077	-0.712491	-0.0968551	-0.3935	-0.699538	-0.0573701	-0.027755	-0.12441	0.0523129	14	1.00457	-0.621788	1.68673	31.9	-0.266247	-0.1834	0.0847245	-0.0874171	3.30008	2.13414	2.96267	4.56071	2.95061	promoter8452	ENST00000381000,ENST00000452533
HIGD1B	ENSG00000131097	up	0.423	0.0860059	0.74827	0.423	0.0860059	0.74827	NA	NA	NA	0	NA	0.678519	1.99309	63.1	0.551969	0.119142	0.191959	0.199367	0.253901	6.08294	0.137504	0.137504	0.137504	promoter11433	ENST00000253410,ENST00000586911,ENST00000587021
TATDN3	ENSG00000203705	down	-0.42235	-0.712736	-0.0842393	-0.42235	-0.712736	-0.0842393	NA	NA	NA	0	NA	-0.651032	1.75763	35.5	-0.613302	-0.00825145	-0.0348374	-0.0643157	2.02019	1.36123	2.4905	3.3505	2.87497	promoter662	ENST00000366973,ENST00000525574
ATRNL1	ENSG00000107518	down	-0.421644	-0.729224	-0.143888	-0.34885	-0.681225	-0.0378438	-0.072805	-0.260401	0.0995528	5	0.533644	-0.585492	1.58465	31.9	0.0389473	-0.304929	0.115214	-0.204296	0.717653	2.348	0.63486	4.66107	2.34648	promoter7174	ENST00000355044
HMGB2	ENSG00000164104	down	-0.42146	-0.699283	-0.117939	-0.4242	-0.707903	-0.121983	0.0029715	-0.0478505	0.0516901	33	1.13606	-0.590183	1.50331	30.5	-0.3248	-0.268581	-0.00309424	0.000103292	4.21556	3.32409	3.30629	3.66676	3.08962	promoter3734	ENST00000296503,ENST00000438704,ENST00000446922
TNRC6C	ENSG00000078687	up	0.42132	0.0887844	0.774208	0.3629	-0.00360041	0.723382	0.05748	-0.132302	0.241906	5	0.634739	0.624574	1.90667	61.7	0.343154	0.181987	-0.069281	0.0301518	1.90939	1.01428	0.829334	2.23266	2.2066	promoter11594	ENST00000588847
TENM4	ENSG00000149256	down	-0.4213	-0.705403	-0.141574	-0.4213	-0.705403	-0.141574	NA	NA	NA	0	NA	-0.589889	1.51319	36.2	0.0142886	-0.421634	0.119556	-0.0629869	1.38079	0.200269	0.636527	1.20163	0.137504	promoter8237	ENST00000278550
KLHDC9	ENSG00000162755	down	-0.42125	-0.70798	-0.126701	-0.36315	-0.659803	-0.0533538	-0.055605	-0.175515	0.0622917	12	0.660578	-0.590281	1.58452	35.5	-0.316186	-0.295214	-0.0282368	-0.00711775	1.63578	0.603946	0.259683	1.848	0.820592	promoter538	ENST00000368011,ENST00000469647,ENST00000471613,ENST00000475934,ENST00000490724
ZNF599	ENSG00000153896	up	0.4205	0.159357	0.688705	0.4205	0.159357	0.688705	NA	NA	NA	0	NA	0.552769	1.4409	62.4	0.221705	0.265884	0.0481656	0.113345	NA	NA	NA	NA	NA	promoter13122	ENST00000588760
ACSL3	ENSG00000123983	down	-0.420405	-0.69607	-0.149149	-0.3826	-0.654307	-0.109889	-0.037585	-0.138606	0.0599112	13	0.780394	-0.561375	1.43265	39.7	-0.0960288	-0.246884	0.257829	0.0393678	3.8511	3.45585	3.43248	4.52982	3.45997	promoter1926	ENST00000357430
THAP9-AS1	ENSG00000251022	down	-0.4194	-0.674307	-0.15938	-0.4194	-0.674307	-0.15938	NA	NA	NA	0	NA	-0.557549	1.38062	32.6	-0.44902	-0.102597	0.159366	0.153434	NA	NA	NA	NA	NA	promoter3643	ENST00000504520,ENST00000504792
FZD3	ENSG00000104290	down	-0.418725	-0.740362	-0.0783305	-0.38465	-0.712611	-0.0433895	-0.03388	-0.112804	0.0405684	27	0.617855	-0.658494	1.898	36.9	-0.0433918	-0.312176	0.0899016	-0.213025	2.24725	0.423998	0.137504	2.88753	0.839543	promoter5899	ENST00000240093
WDR75	ENSG00000115368	down	-0.418494	-0.822601	-0.00279359	-0.22325	-0.643805	0.213762	-0.1908	-0.618514	0.223757	1	0.471965	-0.601497	2.17827	38.3	-0.393867	-0.143243	0.0576112	-0.00677498	2.70264	1.5	2.71875	3.37851	2.58969	promoter1850	ENST00000314761
SGK223	ENSG00000182319	down	-0.41795	-0.760012	-0.0553858	-0.41795	-0.760012	-0.0553858	NA	NA	NA	0	NA	-0.728529	2.08043	34.8	-0.389723	-0.209921	-0.103162	-0.232047	NA	NA	NA	NA	NA	promoter6087	ENST00000330777
ERGIC1	ENSG00000113719	up	0.4177	0.116198	0.726313	0.4177	0.116198	0.726313	NA	NA	NA	0	NA	0.611314	1.76454	60.3	0.334778	-0.0725022	-0.0961996	0.252839	1.69404	1.53519	1.33931	1.26303	1.19192	promoter4060	ENST00000393784
VSNL1	ENSG00000163032	down	-0.41756	-0.732611	-0.105011	-0.35935	-0.698819	-0.041678	-0.05507	-0.207116	0.0812736	2	2.46727	-0.594025	1.67009	33.3	-0.0296417	-0.291857	0.122207	-0.15032	1.67246	3.56423	1.34462	8.15228	2.73295	promoter1512	ENST00000295156,ENST00000451533
DAXX	ENSG00000204209	up	0.417285	0.122792	0.741638	0.3634	0.0570463	0.685512	0.05348	-0.0550503	0.163908	6	1.39051	0.600868	1.76972	60.3	0.452719	0.320697	-0.00522917	-0.177776	0.847511	0.423998	0.63486	0.485427	0.772292	promoter4866	ENST00000266000,ENST00000374542
ADK	ENSG00000156110	down	-0.4172	-0.687225	-0.132787	-0.4172	-0.687225	-0.132787	NA	NA	NA	0	NA	-0.583019	1.49643	32.6	-0.0873424	-0.436404	-0.000730682	-0.0600029	2.98731	2.08416	2.67795	3.62059	2.47345	promoter7070	ENST00000372734
GPX3	ENSG00000211445	down	-0.41705	-0.70546	-0.122746	-0.27615	-0.664314	0.093761	-0.1436	-0.517811	0.210412	1	0.538275	-0.532116	1.46662	39.7	-0.290653	-0.278466	-0.0434229	-0.0064202	2.22904	3.46478	1.75734	0.678072	0.599399	promoter4017	ENST00000388825
LRCH4	ENSG00000077454	up	0.416755	0.093311	0.728451	0.011635	-0.424403	0.447211	0.4055	-0.0621626	0.861826	1	0.5354	0.402991	1.52872	58.9	0.230636	0.0812267	-0.0015874	0.0895407	0.37673	0.137504	0.179347	0.137504	0.137504	promoter5703	ENST00000310300
EMX1	ENSG00000135638	-	0.41668	-0.037957	0.860271	0.4119	-0.0183441	0.825206	0.0069085	-0.11561	0.12733	5	1.23373	0.929745	2.80236	63.8	0.54574	-0.0124574	-0.205807	0.190656	0.304949	0.137504	0.137504	0.137504	0.137504	promoter1646	ENST00000491023
BTRC	ENSG00000166167	up	0.416448	0.0726963	0.783117	0.43375	0.103471	0.809615	-0.017975	-0.0615906	0.0226405	81	0.758193	0.732222	2.12793	63.1	0.124736	0.0841462	-0.029818	0.493521	2.45863	1.16957	1.21362	3.27798	2.14856	promoter7134	ENST00000370187,ENST00000408038
SHKBP1	ENSG00000160410	up	0.41558	0.135298	0.682004	0.3741	0.0693706	0.677329	0.0441	-0.105613	0.222257	6	0.563324	0.524909	1.42514	63.1	0.269451	0.18412	0.0414074	0.112745	0.212757	0.137504	0.369452	0.137504	0.235917	promoter12687	ENST00000291842
RUFY2	ENSG00000204130	down	-0.415358	-0.643213	-0.19379	-0.26925	-0.65134	0.117207	-0.1492	-0.500578	0.187021	1	0.516145	-0.488621	1.16184	39	-0.17234	-0.311946	-0.0516806	-0.0560158	2.86351	2.01781	1.79358	4.16189	3.44118	promoter7328	ENST00000388768,ENST00000399200
MT1H	ENSG00000205358	-	0.41505	-0.0600061	0.839501	0.31335	-0.128609	0.75761	0.09158	-0.0468044	0.249714	4	3.34571	1.10424	3.65346	59.6	1.29457	-0.147973	0.0422602	-9.73601e-05	NA	NA	NA	NA	NA	promoter10655	ENST00000332374
RPL10A	ENSG00000198755	down	-0.414919	-0.660163	-0.148313	-0.4258	-0.670512	-0.162769	0.01014	-0.011023	0.0303306	110	2.67362	-0.55368	1.3506	36.9	-0.0916909	-0.360126	0.0785357	-0.0233271	4.65479	5.29901	5.3861	4.42626	5.29403	promoter4550	ENST00000322203,ENST00000464112,ENST00000467020,ENST00000478340
EDEM1	ENSG00000134109	down	-0.41446	-0.717443	-0.130439	-0.31415	-0.673408	0.0204721	-0.097095	-0.356915	0.146405	1	1.37828	-0.534219	1.46089	36.9	-0.103443	-0.320919	0.0830193	-0.0268381	1.43984	1.1375	3.47162	1.58496	1.40068	promoter2463	ENST00000256497
DOCK1	ENSG00000150760	up	0.41438	0.0892241	0.7175	0.3743	0.0218545	0.690314	0.03881	-0.0631601	0.146204	8	1.10682	0.596533	1.78858	63.1	0.473734	0.187031	0.0695777	0.00534522	3.48767	2.02916	0.482967	1	4.0932	promoter7202	ENST00000280333
KIAA0930	ENSG00000100364	up	0.413955	0.0747938	0.76825	0.3529	0.00703166	0.702918	0.05752	-0.0459162	0.174808	13	0.604063	0.603979	1.85953	62.4	0.233278	0.246621	-0.166544	-0.0424636	NA	NA	NA	NA	NA	promoter14295	ENST00000336156
IDH2	ENSG00000182054	down	-0.412825	-0.716965	-0.08765	-0.37685	-0.689403	-0.0537545	-0.03438	-0.212212	0.154012	3	1.06291	-0.605505	1.70142	35.5	-0.278923	-0.323174	0.141203	0.137796	3.1442	0.923998	0.867391	1.07039	1.0966	promoter10375	ENST00000330062,ENST00000539790,ENST00000560061
SDS	ENSG00000135094	down	-0.412775	-0.789613	-0.00705367	-0.36965	-0.739112	0.0335078	-0.039385	-0.222612	0.136202	3	0.902478	-0.84841	2.61562	39	-0.425038	-0.155238	0.111087	-0.157047	1.32599	0.137504	0.137504	0.137504	0.137504	promoter9045	ENST00000257549
ACKR3	ENSG00000144476	down	-0.412425	-0.735626	-0.0882465	-0.3321	-0.696304	0.00761509	-0.07839	-0.341312	0.198213	2	0.564852	-0.609388	1.80232	31.2	0.0658995	-0.484139	0.0758054	-0.115343	2.2076	0.802036	0.137504	0.137504	0.16261	promoter1956	ENST00000272928
SUSD5	ENSG00000173705	down	-0.4124	-0.769653	-0.0685079	-0.4124	-0.769653	-0.0685079	NA	NA	NA	0	NA	-0.766939	2.24396	38.3	-0.14757	-0.292673	-0.00694899	-0.333644	0.419338	0.137504	0.137504	1.1375	1.21814	promoter2920	ENST00000309558
DHRS1	ENSG00000157379	up	0.4122	0.0665878	0.714612	0.4122	0.0665878	0.714612	NA	NA	NA	0	NA	0.583137	1.67452	58.9	0.361427	0.157689	-0.0306776	0.0333437	1.25676	1.10082	0.992427	2.03562	1.2283	promoter9698	ENST00000288111
PPP2R5C	ENSG00000078304	down	-0.4117	-0.766568	-0.0677335	-0.3117	-0.69938	0.0395227	-0.09648	-0.361221	0.151505	2	0.621955	-0.637291	2.02233	36.9	-0.195703	-0.234045	0.0945178	-0.113025	3.72648	2.41695	3.44112	4.05311	3.48122	promoter9610	ENST00000445439
POR	ENSG00000127948	down	-0.411605	-0.767703	-0.0331065	-0.37675	-0.750706	0.0104233	-0.03486	-0.184305	0.115115	4	1.46044	-0.778583	2.33101	37.6	-0.237078	-0.101345	0.380247	-0.0599126	0.809891	0.470553	0.221191	0.137504	0.16261	promoter5272	ENST00000545601
DNM2	ENSG00000079805	up	0.41138	0.0941882	0.68782	0.38505	0.0624978	0.671804	0.024275	-0.0514855	0.0960336	13	1.54178	0.558574	1.62849	64.5	0.408956	0.183587	0.0468894	0.0129216	1.56431	2.84199	2.05186	0.765535	1.48978	promoter12485	ENST00000359692,ENST00000389253
ANXA11	ENSG00000122359	down	-0.41135	-0.728612	-0.0987545	-0.41135	-0.728612	-0.0987545	NA	NA	NA	0	NA	-0.651852	1.8694	40.4	-0.104621	-0.301466	0.163874	-0.0818913	1.51175	2.44376	2.29827	1.20163	0.469079	promoter7368	ENST00000265447,ENST00000372231,ENST00000422982
DHCR7	ENSG00000172893	up	0.4113	0.0315421	0.804304	0.3115	-0.0716621	0.699781	0.092855	-0.139622	0.333424	3	0.597999	0.673412	2.30746	63.1	0.446545	0.186188	0.0010691	0.0417487	2.00501	0.514285	0.366993	0.378512	1.31233	promoter8187	ENST00000355527
C16orf87	ENSG00000155330	down	-0.41126	-0.708422	-0.0892487	-0.3323	-0.657726	0.0121565	-0.07372	-0.270711	0.108716	4	0.633242	-0.568485	1.65595	32.6	-0.110303	-0.368812	0.0227262	-0.0666444	NA	NA	NA	NA	NA	promoter11026	ENST00000285697
RAPGEF3	ENSG00000079337	up	0.411145	0.0964244	0.712442	0.30545	-0.056106	0.636918	0.1042	-0.141004	0.367117	2	0.897895	0.520145	1.63307	61	0.430831	0.0784445	0.0559147	0.0667846	0.823463	0.481737	0.137504	0.137504	0.187716	promoter8830	ENST00000395358,ENST00000405493,ENST00000479866
KPTN	ENSG00000118162	up	0.410745	0.0756186	0.737637	0.032325	-0.361225	0.47481	0.3793	-0.0655143	0.805164	1	0.956139	0.412764	1.63698	61	0.20156	0.194845	-0.0313284	-0.0149695	0.415821	0.137504	0.21784	0.263034	0.187716	promoter13241	ENST00000338134
PTPN5	ENSG00000110786	down	-0.410649	-0.771674	-0.0385762	-0.3705	-0.721615	0.00165153	-0.04048	-0.1755	0.0909446	7	0.811068	-0.679017	2.06242	37.6	-0.305985	-0.254662	-0.032614	-0.150984	0.175752	0.311465	0.137504	2.37851	0.349187	promoter8019	ENST00000358540,ENST00000396168,ENST00000396171
LRRC2	ENSG00000163827	down	-0.410405	-0.747501	-0.0598243	-0.2443	-0.610648	0.133108	-0.16645	-0.502219	0.163301	2	0.451649	-0.56975	1.94424	36.2	-0.157867	-0.340393	-0.113847	-0.185337	0.157867	0.200269	0.137504	1.07039	0.185705	promoter2954	ENST00000395905
PLOD3	ENSG00000106397	up	0.409905	0.0800282	0.735011	0.37935	0.0395737	0.720346	0.02994	-0.0739978	0.129501	14	0.61788	0.612705	1.84598	61.7	0.308056	0.188297	-0.12835	-0.0119981	0.831874	0.581749	0.21784	0.137504	0.328598	promoter5712	ENST00000223127
CTXN3	ENSG00000205279	-	-0.40955	-0.817116	0.0068275	-0.2616	-0.719764	0.186312	-0.1438	-0.617908	0.35471	1	0.526275	-0.586368	1.95956	36.9	-0.386058	-0.184839	-0.10295	-0.118421	0.144477	0.137504	0.137504	0.263034	0.137504	promoter3927	ENST00000379445,ENST00000395322
RP11-398K22.12	ENSG00000229852	down	-0.4095	-0.699739	-0.113392	-0.4095	-0.699739	-0.113392	NA	NA	NA	0	NA	-0.595855	1.59727	36.2	-0.271356	-0.237459	0.0567752	-0.0302641	NA	NA	NA	NA	NA	promoter4626	ENST00000442007
LRFN2	ENSG00000156564	down	-0.40949	-0.742358	-0.0444182	-0.21935	-0.624002	0.184107	-0.18615	-0.541206	0.174702	1	0.527411	-0.524559	1.69547	38.3	-0.180366	-0.283984	0.0302061	-0.0300034	0.144477	0.200269	0.137504	0.137504	0.137504	promoter4890	ENST00000338305
MOG	ENSG00000204655	up	0.409415	0.057666	0.737719	0.3516	-0.0035874	0.701309	0.05406	-0.0856985	0.191109	2	2.82372	0.647579	2.08636	65.2	0.0783553	0.381805	-0.34782	-0.160402	NA	NA	NA	NA	NA	promoter4494	ENST00000376894,ENST00000376917
FYN	ENSG00000010810	-	0.407655	-0.0710571	0.842216	0.38335	-0.0902104	0.814913	0.02231	-0.025042	0.0716742	44	1.01865	1.18131	3.49794	65.2	1.49101	-0.223659	-0.196165	-0.282203	4.44596	2.20129	0.43581	3.08746	3.40608	promoter5005	ENST00000538466
OSBPL2	ENSG00000130703	up	0.4076	0.103993	0.701411	0.4076	0.103993	0.701411	NA	NA	NA	0	NA	0.576814	1.65912	61	0.24719	0.164187	0.0658	0.231237	2.48858	1.16671	1.38514	2.45943	1.76363	promoter13536	ENST00000313733
RP11-111M22.3	ENSG00000255135	down	-0.4076	-0.647822	-0.124989	-0.4076	-0.647822	-0.124989	NA	NA	NA	0	NA	-0.56421	1.47043	36.2	-0.363604	-0.0666333	-0.0204753	-0.154448	NA	NA	NA	NA	NA	promoter8220	ENST00000530759,ENST00000572035
RASGRF2	ENSG00000113319	down	-0.407315	-0.715445	-0.107537	-0.3458	-0.665914	-0.0363162	-0.064375	-0.280002	0.16062	3	0.663478	-0.562065	1.54008	34	-0.12571	-0.347266	0.0480669	-0.0410212	0.332601	1.9134	0.137504	3.47249	1.50096	promoter3873	ENST00000265080
SLCO4A1	ENSG00000101187	-	0.4067	-0.00834771	0.862044	0.2286	-0.178157	0.663956	0.17845	-0.200416	0.567014	1	0.464875	0.761146	2.99342	58.9	0.76369	0.0134015	-0.079991	-0.0959366	0.137504	1.86123	0.137504	0.137504	0.137504	promoter13540	ENST00000217159,ENST00000497209
EFNB2	ENSG00000125266	down	-0.40646	-0.698663	-0.0973466	-0.3645	-0.640331	-0.0564253	-0.045895	-0.184101	0.0905742	4	1.43181	-0.566709	1.57838	36.9	0.161266	-0.473368	0.0766512	-0.177956	3.5954	1.96347	1.60382	2.23266	1.16157	promoter9353	ENST00000245323
EBF4	ENSG00000088881	up	0.40625	0.0647002	0.731303	0.40625	0.0647002	0.731303	NA	NA	NA	0	NA	0.686055	2.13087	61	0.470289	0.286092	0.0733034	0.00297669	0.358593	0.137504	0.137504	0.378512	0.185705	promoter13342	ENST00000342725
DHX34	ENSG00000134815	up	0.406	0.0365571	0.742609	0.406	0.0365571	0.742609	NA	NA	NA	0	NA	0.657796	1.99144	60.3	0.414329	0.217808	-0.0613649	-0.0357057	0.648297	0.531751	1.0755	0.485427	0.416377	promoter12756	ENST00000328771
HES4	ENSG00000188290	down	-0.40555	-0.715627	-0.115392	-0.40555	-0.715627	-0.115392	NA	NA	NA	0	NA	-0.594136	1.6001	39.7	-0.346357	-0.280689	0.0643219	0.0972306	NA	NA	NA	NA	NA	promoter756	ENST00000304952,ENST00000428771,ENST00000481869
GARNL3	ENSG00000136895	down	-0.40533	-0.703022	-0.10832	-0.35485	-0.665457	-0.0457625	-0.056145	-0.226414	0.107723	2	1.63746	-0.569541	1.62302	35.5	-0.282289	-0.16427	-0.189389	-0.312371	2.50845	0.431969	1.12171	2.53605	1.07556	promoter6512	ENST00000373386,ENST00000373387
GPR37	ENSG00000170775	up	0.40425	0.0532064	0.725449	0.40425	0.0532064	0.725449	NA	NA	NA	0	NA	0.609382	1.82999	63.8	0.313611	0.253858	-0.0822955	-0.0403824	1.25324	0.200269	0.400335	0.925999	4.83607	promoter5763	ENST00000303921
STAG3L4	ENSG00000106610	down	-0.40405	-0.729709	-0.0924376	-0.40405	-0.729709	-0.0924376	NA	NA	NA	0	NA	-0.630081	1.78657	45.4	-0.237727	-0.0989619	0.108107	-0.185285	NA	NA	NA	NA	NA	promoter5243	ENST00000416602
RPL39L	ENSG00000163923	down	-0.40365	-0.746425	-0.0527289	-0.40365	-0.746425	-0.0527289	NA	NA	NA	0	NA	-0.669692	1.96892	34	-0.220205	-0.259021	0.212137	0.0216707	1.41193	0.311465	0.948129	2.40599	0.969137	promoter3243	ENST00000296277
DPH3	ENSG00000154813	up	0.40291	0.0158619	0.738619	0.2906	-0.0919009	0.628625	0.114	-0.157114	0.3933	1	1.19217	0.568327	1.9263	64.5	0.256173	0.131956	0.0421164	0.222315	2.12324	1.57771	2.12302	2.03562	2.19941	promoter2902	ENST00000383775,ENST00000488423
NPEPL1	ENSG00000215440	down	-0.4026	-0.76381	-0.0115318	-0.4026	-0.76381	-0.0115318	NA	NA	NA	0	NA	-0.814307	2.42283	40.4	-0.299192	-0.159336	0.102467	-0.253312	0.223091	0.137504	0.137504	0.137504	0.137504	promoter13519	ENST00000527081
GDA	ENSG00000119125	down	-0.4023	-0.737663	-0.0347878	-0.3686	-0.679605	-0.00700956	-0.03412	-0.125606	0.05331	9	1.37434	-0.66321	2.00547	37.6	-0.322391	-0.345172	0.0360142	0.0403671	0.274836	0.71648	0.179347	4.07895	0.346042	promoter6418	ENST00000358399
RTKN	ENSG00000114993	up	0.40229	0.0625015	0.704225	0.3736	0.0421221	0.670623	0.03196	-0.0657531	0.127924	6	1.86311	0.575842	1.77271	61.7	0.238439	0.195188	-0.10546	0.0367548	0.817595	0.535195	0.3285	0.378512	2.35976	promoter2165	ENST00000233330,ENST00000272430,ENST00000305557
MMP17	ENSG00000198598	down	-0.40207	-0.832205	-0.0171376	-0.27365	-0.681311	0.120229	-0.12525	-0.415926	0.161404	2	0.435025	-0.646927	2.27394	40.4	-0.202284	-0.222268	0.0417834	-0.180591	0.137504	0.137504	0.137504	0.137504	0.137504	promoter8720	ENST00000360564
AZGP1	ENSG00000160862	-	0.401925	-0.00504505	0.80633	0.29415	-0.112848	0.69912	0.103	-0.0897292	0.291726	4	0.880189	0.72974	2.62292	60.3	0.400454	0.307488	-0.0754055	-0.0536078	0.451157	0.320773	0.137504	0.765535	2.27751	promoter5689	ENST00000292401,ENST00000411734
SMG5	ENSG00000198952	up	0.40164	0.115029	0.678315	0.31705	-0.0183701	0.63961	0.08276	-0.164719	0.332012	1	1.56348	0.487076	1.42054	64.5	0.2525	0.186463	-0.0550596	-0.00694601	1.48256	0.755481	0.556191	0.765535	0.767116	promoter1281	ENST00000361813,ENST00000368267
GPER1	ENSG00000164850	up	0.40135	0.0709996	0.731509	0.40135	0.0709996	0.731509	NA	NA	NA	0	NA	0.62179	1.87634	67.4	0.511594	0.0029082	0.0152397	0.122527	NA	NA	NA	NA	NA	promoter5106	ENST00000397088
LDLRAD3	ENSG00000179241	up	0.401085	0.0370996	0.796043	0.27465	-0.0923352	0.67388	0.1275	-0.154307	0.440806	1	0.787386	0.587846	2.15	64.5	0.304354	0.118424	-0.0703142	0.0947531	1.95385	2.28523	0.137504	0.378512	1.91633	promoter7605	ENST00000315571
KCTD15	ENSG00000153885	down	-0.40095	-0.775207	-0.010141	-0.19535	-0.592431	0.229871	-0.2027	-0.651636	0.191412	1	0.497686	-0.557864	2.08673	39	-0.115296	-0.433159	0.0623438	0.0529346	2.71856	0.893298	0.137504	1.58496	0.546792	promoter12608	ENST00000284006,ENST00000430256
WBP1L	ENSG00000166272	up	0.400917	0.0674483	0.699696	0.38005	0.0498581	0.686404	0.021945	-0.0417136	0.0878719	24	1.08681	0.579848	1.78301	62.4	0.357077	0.00455171	-0.150829	0.0673901	NA	NA	NA	NA	NA	promoter7145	ENST00000448841
MFSD8	ENSG00000164073	down	-0.40055	-0.721004	-0.0957674	-0.3141	-0.668807	0.018113	-0.08212	-0.323402	0.156526	2	1.44348	-0.563263	1.68984	32.6	-0.12451	-0.358498	-0.0293669	-0.109621	1.38146	0.535195	0.868024	1.63227	1.36521	promoter3695	ENST00000296468
DHRS11	ENSG00000108272	down	-0.4005	-0.739309	-0.0622375	-0.4005	-0.739309	-0.0622375	NA	NA	NA	0	NA	-0.615084	1.76615	37.6	-0.52493	-0.00840536	-0.0261285	-0.107878	0.654605	0.49275	0.337165	1.20163	0.731429	promoter11362	ENST00000251312
PCSK2	ENSG00000125851	down	-0.400175	-0.731166	-0.0800643	-0.3751	-0.709311	-0.0568817	-0.024565	-0.0597429	0.00908555	64	1.55418	-0.618304	1.81149	38.3	-0.136548	-0.235936	0.0283619	-0.217458	0.207612	0.631517	0.137504	3.58496	0.344031	promoter13376	ENST00000262545,ENST00000536609
FA2H	ENSG00000103089	up	0.40015	0.0304704	0.761055	0.35925	-0.0257647	0.710662	0.04333	-0.0191616	0.108104	36	0.756027	0.686787	2.27367	68.8	0.375458	0.185837	-0.119317	0.0061757	0.283368	0.137504	0.179347	0.137504	2.56289	promoter11119	ENST00000219368
VPS13B	ENSG00000132549	down	-0.4001	-0.79701	-0.0681346	-0.4001	-0.79701	-0.0681346	NA	NA	NA	0	NA	-0.779849	2.32502	39.7	-0.0212258	-0.19968	0.314072	-0.244871	3.08843	1.27791	3.68132	3.15381	2.30382	promoter5999	ENST00000493587
CREG2	ENSG00000175874	down	-0.400055	-0.702004	-0.0950349	-0.35355	-0.657902	-0.033402	-0.044125	-0.168143	0.087313	4	1.80126	-0.572577	1.66698	36.9	-0.290593	-0.309833	-0.0879574	-0.0601087	0.194872	0.893298	0.179347	4.30012	1.52504	promoter2234	ENST00000324768,ENST00000495455
PNPLA6	ENSG00000032444	up	0.39931	0.139445	0.664535	0.2917	-0.0519841	0.607411	0.10845	-0.170944	0.412208	1	1.05357	0.466091	1.32847	66	0.320747	0.196308	0.0512189	0.000254629	0.286663	0.200269	0.179347	0.137504	0.137504	promoter12448	ENST00000221249,ENST00000414982,ENST00000450331,ENST00000545201
SPIRE2	ENSG00000204991	down	-0.399285	-0.776612	-0.0262132	-0.3132	-0.696704	0.0632413	-0.080495	-0.311619	0.159502	3	0.525813	-0.642622	2.13457	41.1	-0.18136	-0.157225	0.203724	-0.100313	0.421778	0.137504	0.137504	0.485427	0.16261	promoter10800	ENST00000562029
COBL	ENSG00000106078	up	0.3988	0.0334336	0.744752	0.33295	-0.0158064	0.705568	0.065335	-0.0609004	0.201814	7	1.30626	0.571765	1.89911	60.3	0.498288	-0.0332169	0.0166807	0.123374	1.75724	0.594517	0.253478	2.80735	4.01715	promoter5602	ENST00000265136
CEP68	ENSG00000011523	down	-0.39845	-0.702929	-0.0879733	-0.39845	-0.702929	-0.0879733	NA	NA	NA	0	NA	-0.576096	1.60863	35.5	-0.255934	-0.111571	0.0575317	-0.15106	1.93159	1.82768	3.06825	2.37851	1.90272	promoter1625	ENST00000377990
PRDM4	ENSG00000110851	up	0.3978	0.127057	0.659312	0.3978	0.127057	0.659312	NA	NA	NA	0	NA	0.501679	1.3539	62.4	0.154678	0.105529	-0.154452	0.0870201	2.23366	1.93887	1.85782	2.90689	2.20925	promoter9002	ENST00000228437
LRCH4	ENSG00000077454	-	0.39771	-0.00221075	0.792015	-0.005616	-0.435617	0.440001	0.398	-0.0849963	0.876633	1	0.5354	0.382816	2.05669	56	0.222065	0.138623	-0.00818963	0.0139386	0.37673	0.137504	0.179347	0.137504	0.137504	promoter5702	ENST00000476881,ENST00000485071,ENST00000485554
WDFY3-AS2	ENSG00000180769	down	-0.3976	-0.711759	-0.0587872	-0.3976	-0.711759	-0.0587872	NA	NA	NA	0	NA	-0.64633	1.87656	34.8	-0.0502487	-0.276349	0.029806	-0.289926	NA	NA	NA	NA	NA	promoter3415	ENST00000318186
PACS2	ENSG00000179364	up	0.3973	0.113826	0.725132	0.30595	-0.0213881	0.652232	0.09005	-0.121108	0.338218	2	0.908492	0.50397	1.61962	60.3	0.203459	0.252374	-0.105077	-0.0569397	1.07435	0.485427	0.366993	0.263034	0.413616	promoter9643	ENST00000325438,ENST00000447393,ENST00000458164
C16orf58	ENSG00000140688	down	-0.39695	-0.660401	-0.10838	-0.39695	-0.660401	-0.10838	NA	NA	NA	0	NA	-0.554446	1.47609	34.8	-0.456802	0.0789551	0.104135	-0.0724641	NA	NA	NA	NA	NA	promoter11023	ENST00000327237,ENST00000570164
NKAIN3	ENSG00000185942	down	-0.39685	-0.687207	-0.0792292	-0.39685	-0.687207	-0.0792292	NA	NA	NA	0	NA	-0.611799	1.74591	36.2	-0.012252	-0.462597	0.102618	-0.0343324	2.08921	0.137504	0.137504	1.43296	0.261024	promoter5957	ENST00000519049
TRPC1	ENSG00000144935	down	-0.3967	-0.662115	-0.109895	-0.3967	-0.662115	-0.109895	NA	NA	NA	0	NA	-0.537644	1.44163	36.2	-0.205031	-0.356781	0.0474351	0.0716028	1.85958	1.74593	0.532153	2.72247	1.95898	promoter2756	ENST00000273482
CRH	ENSG00000147571	down	-0.39645	-0.7531	-0.0289705	-0.27735	-0.65451	0.0945539	-0.11385	-0.34162	0.0972814	1	2.53316	-0.65713	2.31076	38.3	-0.580315	-0.0715975	-0.0340182	-0.039236	0.465401	0.917962	0.137504	4.17792	0.137504	promoter6179	ENST00000276571
RFTN1	ENSG00000131378	down	-0.39595	-0.727313	-0.0584739	-0.39595	-0.727313	-0.0584739	NA	NA	NA	0	NA	-0.623014	1.8191	35.5	-0.0206415	-0.221273	0.311933	-0.0691661	0.890304	1.55552	0.8163	1.20163	0.187716	promoter2903	ENST00000432519
ZNF506	ENSG00000081665	-	-0.3959	-0.776404	0.00657193	-0.3959	-0.776404	0.00657193	NA	NA	NA	0	NA	-0.809799	2.48787	37.6	-0.152226	-0.197884	0.330125	-0.129564	NA	NA	NA	NA	NA	promoter13105	ENST00000591639
GCA	ENSG00000115271	down	-0.395595	-0.719306	-0.0457963	-0.29675	-0.670613	0.0883695	-0.0959	-0.402747	0.210916	2	0.42078	-0.566973	1.76013	35.5	-0.25374	-0.148913	0.0972736	-0.0670465	1.22558	0.71648	1.83296	1.926	2.28418	promoter1805	ENST00000437150
CAMK1D	ENSG00000183049	down	-0.39531	-0.688415	-0.102938	-0.372	-0.673608	-0.0813562	-0.02299	-0.0713126	0.0231207	44	1.0438	-0.568979	1.61249	41.1	0.0289275	-0.356854	0.145511	-0.0955418	1.68654	0.721803	1.87622	2.20163	0.7253	promoter6972	ENST00000378847
ZNF441	ENSG00000197044	down	-0.39505	-0.700568	-0.0382294	-0.39505	-0.700568	-0.0382294	NA	NA	NA	0	NA	-0.646693	1.95915	36.2	-0.285962	-0.186178	0.0958205	-0.0787331	NA	NA	NA	NA	NA	promoter12498	ENST00000357901
PGAP3	ENSG00000161395	down	-0.394321	-0.684639	-0.109101	-0.36575	-0.663106	-0.0493475	-0.024935	-0.157202	0.0967273	8	0.890706	-0.561612	1.60966	30.5	-0.32302	-0.304562	-0.0565275	0.00944285	0.656075	0.378512	0.402631	0.263034	0.275197	promoter11858	ENST00000300658,ENST00000309862,ENST00000378011,ENST00000579146
MRO	ENSG00000134042	down	-0.3936	-0.704921	-0.0691867	-0.3936	-0.704921	-0.0691867	NA	NA	NA	0	NA	-0.620341	1.87723	32.6	-0.232128	-0.23495	0.0338257	-0.119437	3.28517	0.953445	1.89531	1.43296	1.46787	promoter12328	ENST00000398439,ENST00000436348
STAR	ENSG00000147465	down	-0.39358	-0.732125	-0.066396	-0.34945	-0.683813	-0.0226127	-0.043405	-0.199505	0.103007	6	0.790445	-0.598259	1.83061	36.9	-0.150234	-0.291399	0.0316732	-0.124953	0.158425	0.137504	0.137504	1.20163	0.137504	promoter6143	ENST00000276449
CSDC2	ENSG00000172346	up	0.3935	0.0359437	0.719737	0.3935	0.0359437	0.719737	NA	NA	NA	0	NA	0.606221	1.89853	64.5	0.223993	0.105317	-0.221596	0.0553147	0.479924	0.137504	0.137504	0.137504	0.137504	promoter14067	ENST00000306149
ELMOD1	ENSG00000110675	down	-0.393405	-0.740096	-0.0217822	-0.34285	-0.701317	0.0296772	-0.05188	-0.231541	0.119609	5	0.623294	-0.639434	2.03468	39.7	-0.104925	-0.384585	0.0361181	-0.113806	0.75939	0.631517	0.137504	4.20945	1.11093	promoter7837	ENST00000265840
DDX23	ENSG00000174243	up	0.393234	0.0624296	0.703103	0.3716	0.0442244	0.675368	0.019805	-0.0509705	0.0913019	9	1.92893	0.560283	1.72307	63.1	0.348706	0.266508	-0.0528966	-0.107828	2.02462	1.32768	1.10033	1.76553	1.78329	promoter8840	ENST00000308025
LYRM9	ENSG00000232859	-	-0.3927	-0.735906	0.00445985	-0.2967	-0.64352	0.0904202	-0.0908	-0.353128	0.159769	3	0.431905	-0.602486	2.08021	35.5	-0.569686	-0.0483268	-0.0674472	-0.0519206	NA	NA	NA	NA	NA	promoter11793	ENST00000379102,ENST00000379103,ENST00000460380
BOK	ENSG00000176720	up	0.392695	0.0350671	0.743304	0.33605	-0.0392453	0.684512	0.059615	-0.100533	0.208105	7	0.607822	0.59984	1.99357	62.4	0.251479	0.262513	0.0233647	0.109213	0.137504	0.200269	0.137504	0.137504	0.830502	promoter1979	ENST00000318407
CPNE5	ENSG00000124772	down	-0.39242	-0.715821	-0.0595119	-0.2003	-0.589372	0.175916	-0.19435	-0.633206	0.188319	1	0.412957	-0.501883	1.68901	41.8	-0.241474	-0.264501	0.0968583	0.10095	0.414707	0.470553	0.179347	1.1375	0.407088	promoter4880	ENST00000244751
KCNIP2	ENSG00000120049	up	0.392062	0.0279555	0.702459	0.3902	0.0327745	0.725023	-0.00094475	-0.125401	0.113101	6	1.19748	0.600081	1.86286	66.7	0.477972	0.0610331	-0.0803277	-0.0192521	2.13559	0.792481	0.411296	3.3505	0.656965	promoter7420	ENST00000348850,ENST00000358038
RNF165	ENSG00000141622	down	-0.392	-0.707704	-0.0881287	-0.392	-0.707704	-0.0881287	NA	NA	NA	0	NA	-0.57281	1.61072	39	-0.256364	-0.32535	-0.0850137	-0.0761093	1.02892	0.555516	0.137504	2.40599	0.561009	promoter12217	ENST00000586604,ENST00000587853
CHMP1A	ENSG00000131165	up	0.3911	0.0481654	0.736514	0.3911	0.0481654	0.736514	NA	NA	NA	0	NA	0.674556	2.13048	61.7	0.208424	0.117452	-0.123383	0.225297	1.06272	1.11325	0.540977	0.263034	0.378016	promoter11176	ENST00000547687
COL6A2	ENSG00000142173	up	0.39094	0.0305207	0.717276	0.3601	-0.00433873	0.690407	0.031975	-0.0435982	0.113505	18	1.06492	0.588617	1.91782	61.7	0.380898	-0.0373248	-0.316636	-0.0715915	0.428215	0.481737	0.137504	0.137504	0.137504	promoter13827	ENST00000300527
NXPH1	ENSG00000122584	down	-0.390879	-0.720104	-0.0663237	-0.3114	-0.64474	0.0413346	-0.07764	-0.300621	0.12135	1	1.98829	-0.565436	1.77748	38.3	-0.164027	-0.233357	0.0160479	-0.152005	0.820209	0.820773	0.454671	5.1334	2.88788	promoter5149	ENST00000405863
PDE1C	ENSG00000154678	-	0.39068	-0.00431693	0.743508	0.13185	-0.34433	0.584102	0.2556	-0.208021	0.7663	1	0.407555	0.454542	1.96757	58.9	0.178984	0.0940904	-0.222981	-0.0415126	1.26812	0.763034	0.540977	2.926	4.38942	promoter5554	ENST00000396184
DBNDD1	ENSG00000003249	up	0.390595	0.081697	0.699187	0.3958	0.0542151	0.715106	-0.0046755	-0.137501	0.138007	10	0.535455	0.565267	1.69692	68.8	0.236635	0.278524	-0.0114641	0.0386439	0.794231	0.320773	0.137504	0.137504	0.16261	promoter11182	ENST00000002501
GDF11	ENSG00000135414	up	0.390375	0.020134	0.730455	0.34335	-0.0162556	0.694406	0.048335	-0.135424	0.236203	3	1.10803	0.650864	2.22619	62.4	0.517579	-0.0160141	-0.121664	0.0276357	1.79302	0.907788	1.13651	1.58496	1.99379	promoter8510	ENST00000257868
CXCR4	ENSG00000121966	up	0.39022	0.0256443	0.786114	0.36125	0.00213445	0.744209	0.033175	-0.0794017	0.142703	12	0.67656	0.685772	2.25826	58.9	0.69122	0.117135	0.117008	-0.00557514	2.97532	1.28523	6.56303	1.07039	2.86363	promoter2280	ENST00000241393
TUBA1B	ENSG00000123416	down	-0.390215	-0.673702	-0.074077	-0.3729	-0.659215	-0.0515967	-0.01888	-0.05397	0.0132951	61	1.53408	-0.584976	1.74007	38.3	-0.141476	-0.170827	0.0431984	-0.229475	6.6912	6.84756	7.22272	7.61102	6.42689	promoter8853	ENST00000336023
IGFBP2	ENSG00000115457	down	-0.390115	-0.735012	-0.0222228	-0.2741	-0.66185	0.102324	-0.1109	-0.401804	0.17302	1	1.46454	-0.573948	1.94427	41.8	-0.387094	-0.134809	0.0193447	-0.0326994	0.612907	0.137504	0.137504	0.137504	0.137504	promoter1896	ENST00000233809
KCNJ3	ENSG00000162989	down	-0.389615	-0.664514	-0.130426	-0.3713	-0.663515	-0.105495	-0.01734	-0.101013	0.0667487	9	1.67476	-0.536357	1.46296	35.5	-0.0511226	-0.322853	0.108694	-0.0536875	0.293172	0.470553	0.137504	3.36457	0.235917	promoter1795	ENST00000295101
ARFGAP1	ENSG00000101199	down	-0.38918	-0.668392	-0.0896153	-0.3546	-0.638517	-0.0445585	-0.035735	-0.133506	0.0614917	6	1.88644	-0.552552	1.64869	38.3	-0.16497	-0.0281411	0.381832	0.022391	0.69118	0.200269	0.179347	0.137504	0.16261	promoter13549	ENST00000395285,ENST00000468975,ENST00000518691,ENST00000518794
RFNG	ENSG00000169733	up	0.3891	0.086569	0.70122	0.14755	-0.307206	0.582715	0.24775	-0.249019	0.739276	1	0.55824	0.431897	1.54997	62.4	0.229729	0.157438	-0.102632	-0.0579025	0.49633	0.320773	0.179347	0.137504	0.16261	promoter12128	ENST00000310496,ENST00000580793,ENST00000580953,ENST00000582478
TTBK1	ENSG00000146216	up	0.388505	0.116386	0.65036	0.39875	0.119283	0.659101	-0.01148	-0.09882	0.0735649	12	1.02667	0.509264	1.42008	59.6	0.131854	0.184992	-0.183266	0.00915116	0.443589	0.200269	0.137504	0.137504	0.137504	promoter4586	ENST00000259750
CCDC85A	ENSG00000055813	down	-0.3885	-0.69841	-0.118396	-0.3885	-0.69841	-0.118396	NA	NA	NA	0	NA	-0.539872	1.46025	34.8	-0.214722	-0.376632	-0.059999	-0.00851626	0.174509	1.23233	0.137504	3.27798	0.185705	promoter1607	ENST00000407595
MT1F	ENSG00000198417	-	0.3885	-0.0021365	0.775235	0.29025	-0.142057	0.664523	0.098535	-0.0528778	0.260021	4	2.09903	0.64921	2.41178	56	0.682156	-0.000797673	0.0990392	0.0668909	NA	NA	NA	NA	NA	promoter10654	ENST00000334350,ENST00000568475
FURIN	ENSG00000140564	up	0.388395	0.0995378	0.684213	0.34485	0.0336224	0.650501	0.046905	-0.0905136	0.1764	7	0.712195	0.530018	1.63057	60.3	0.292145	0.148825	-0.238167	-0.149119	0.730001	0.675249	0.337165	0.137504	0.137504	promoter10111	ENST00000268171
IL17RB	ENSG00000056736	-	0.388245	-0.0523352	0.796416	0.32315	-0.0820256	0.721607	0.06179	-0.202778	0.337412	1	1.98648	0.742564	2.61636	61	0.340286	0.28577	-0.0497278	0.0667806	3.45104	0.666712	0.763868	2.65535	2.97936	promoter2640	ENST00000288167,ENST00000475124
SH2D5	ENSG00000189410	down	-0.3878	-0.674937	-0.0732142	-0.3878	-0.674937	-0.0732142	NA	NA	NA	0	NA	-0.561298	1.61763	37.6	-0.393131	-0.193308	0.0245713	0.0497122	0.144477	0.137504	0.137504	1.63227	0.16261	promoter870	ENST00000375031,ENST00000460804
TGFB3	ENSG00000119699	up	0.387575	0.0728755	0.691256	0.33365	0.0057513	0.661509	0.05459	-0.0955221	0.221905	3	1.46342	0.531644	1.73373	60.3	0.458475	-0.147477	-0.0169091	0.203737	1.54403	1.26303	0.137504	1.20163	2.96005	promoter9810	ENST00000238682,ENST00000556674
KLC4	ENSG00000137171	up	0.387532	0.0723664	0.737799	0.3985	0.0774705	0.76332	-0.0087315	-0.0931803	0.076865	14	1.11423	0.629319	1.94278	63.1	0.265987	0.0796017	-0.402807	-0.119077	0.90686	0.431969	0.259683	0.263034	0.280396	promoter4580	ENST00000463063,ENST00000463168,ENST00000486439
C7orf50	ENSG00000146540	down	-0.38745	-0.732902	-0.0209315	-0.38745	-0.732902	-0.0209315	NA	NA	NA	0	NA	-0.749982	2.35144	40.4	-0.41466	-0.284807	-0.0278252	-0.0783404	NA	NA	NA	NA	NA	promoter5489	ENST00000412051
RUNX1T1	ENSG00000079102	down	-0.38735	-0.653338	-0.0911723	-0.38735	-0.653338	-0.0911723	NA	NA	NA	0	NA	-0.551949	1.56502	33.3	0.0215631	-0.321379	0.0942166	-0.157916	1.15936	2.38436	0.137504	2.72247	1.08391	promoter6209	ENST00000523629
SIRT2	ENSG00000068903	up	0.387144	0.134781	0.621394	0.35295	0.0784564	0.606302	0.035975	-0.0723841	0.141811	9	0.875155	0.463257	1.24774	62.4	0.187813	0.290783	0.0513966	0.0360578	1.98773	1.78644	0.920145	0.847997	2.99832	promoter13154	ENST00000249396,ENST00000392081,ENST00000481381
EIF4G1	ENSG00000114867	up	0.38693	0.0967766	0.698405	0.3173	0.00309742	0.631709	0.07092	-0.1297	0.291116	3	0.68696	0.514556	1.62314	63.1	0.425937	0.103383	-0.0189916	-0.0337553	2.99564	1.70707	2.18389	1.96347	1.70889	promoter2825	ENST00000342981,ENST00000346169
PI4KA	ENSG00000241973	-	0.386915	-0.0457949	0.779048	0.40165	-0.0217904	0.796906	-0.012745	-0.078742	0.0554002	17	1.24171	0.91437	2.85544	61	0.299299	0.303571	-0.115543	0.195957	2.26438	1.75801	1.61765	2.56071	0.992556	promoter14146	ENST00000414196
DBI	ENSG00000155368	up	0.386427	0.101352	0.666943	0.3475	0.0525184	0.651706	0.038875	-0.0751129	0.154907	9	0.976183	0.52306	1.63123	62.4	0.559442	0.0668904	0.100608	-0.00266488	7.30113	4.45164	8.25567	5.79961	7.56877	promoter1748	ENST00000355857,ENST00000409094,ENST00000460901
FAM189A1	ENSG00000104059	down	-0.3864	-0.736626	-0.032307	-0.3864	-0.736626	-0.032307	NA	NA	NA	0	NA	-0.628386	1.90203	36.9	0.0309313	-0.299384	0.0959889	-0.263945	0.18542	0.137504	0.137504	0.678072	0.137504	promoter10155	ENST00000261275
DIRAS3	ENSG00000162595	down	-0.3863	-0.665213	-0.100782	-0.3863	-0.665213	-0.100782	NA	NA	NA	0	NA	-0.539598	1.48933	31.9	-0.0717737	-0.404648	0.0979124	0.0347357	NA	NA	NA	NA	NA	promoter1077	ENST00000395201
ENTHD2	ENSG00000167302	-	0.386	-0.0233389	0.81472	-0.02163	-0.46731	0.423617	0.4013	-0.0485898	0.850913	2	0.5354	0.368546	2.27461	56.7	0.156813	0.191416	0.01898	0.0392974	NA	NA	NA	NA	NA	promoter12106	ENST00000300714,ENST00000374769
C11orf87	ENSG00000185742	down	-0.38595	-0.725006	-0.0206691	-0.38595	-0.725006	-0.0206691	NA	NA	NA	0	NA	-0.663585	2.03412	36.9	-0.210241	-0.396848	0.0700547	0.013558	NA	NA	NA	NA	NA	promoter7843	ENST00000327419
ZNF32	ENSG00000169740	up	0.3859	0.0988228	0.650616	0.3859	0.0988228	0.650616	NA	NA	NA	0	NA	0.531701	1.56352	65.2	0.251509	0.254165	0.0793162	0.105343	NA	NA	NA	NA	NA	promoter7294	ENST00000374433,ENST00000395797
AEN	ENSG00000181026	up	0.3859	0.0468249	0.725723	0.3859	0.0468249	0.725723	NA	NA	NA	0	NA	0.601132	1.86694	65.2	0.364548	0.226577	-0.0252687	-0.0152614	0.36803	0.555516	1.38869	0.678072	0.417296	promoter10096	ENST00000332810
PCYOX1L	ENSG00000145882	-	-0.38582	-0.897035	0.0779595	-0.097605	-0.548313	0.333404	-0.2871	-0.832836	0.249926	1	0.875319	-0.50438	2.73203	39	-0.39061	-0.0958866	0.0727731	0.0548895	0.923495	0.407788	1.10654	2.20163	0.658321	promoter4008	ENST00000274569
STAT4	ENSG00000138378	-	-0.385575	-0.772818	0.0077768	-0.28245	-0.660315	0.0909588	-0.09883	-0.350901	0.153701	2	1.10132	-0.632712	2.22803	37.6	-0.302566	-0.363299	-0.0877775	-0.0546247	0.182726	0.361233	0.179347	2.7866	0.185705	promoter2343	ENST00000392320
WDTC1	ENSG00000142784	up	0.38535	0.109094	0.629705	0.38535	0.109094	0.629705	NA	NA	NA	0	NA	0.476225	1.31964	61.7	0.133194	0.15353	-0.0618475	0.127654	1.04921	0.721803	0.496	0.263034	0.344031	promoter162	ENST00000319394,ENST00000361771
DPY19L2	ENSG00000177990	down	-0.385014	-0.769222	-0.0100581	-0.3063	-0.682214	0.0754617	-0.081145	-0.307246	0.153821	2	0.774036	-0.64386	2.27634	48.2	-0.111861	-0.368016	-0.124591	-0.288574	0.591829	0.374231	0.137504	1.72247	1.22006	promoter8936	ENST00000324472
CLDN5	ENSG00000184113	down	-0.38462	-0.701628	-0.0520562	-0.3164	-0.658207	0.0274154	-0.068215	-0.313111	0.207913	2	0.596965	-0.55305	1.71647	41.8	0.0947949	-0.369467	0.342369	0.0639906	0.234924	4.73963	0.137504	0.137504	0.137504	promoter14130	ENST00000403084,ENST00000413119
SV2B	ENSG00000185518	down	-0.384313	-0.720347	-0.0291809	-0.3602	-0.712406	0.000717139	-0.02315	-0.0837612	0.0389605	21	1.44384	-0.691224	2.22872	34.8	-0.523417	-0.0659307	-0.0880668	-0.189943	0.151451	0.631517	0.137504	2.94486	0.622719	promoter10119	ENST00000330276
FAM117B	ENSG00000138439	down	-0.38425	-0.713607	-0.0508944	-0.38425	-0.713607	-0.0508944	NA	NA	NA	0	NA	-0.583293	1.72976	38.3	-0.23383	-0.180803	0.000605759	-0.168054	1.45802	0.903677	1.25348	2.32193	0.992606	promoter1875	ENST00000392238
CNIH2	ENSG00000174871	up	0.384055	0.0818492	0.672607	0.3309	-0.0177065	0.670227	0.056105	-0.181707	0.301608	2	0.625944	0.494395	1.53288	62.4	0.348083	0.245551	0.0557623	-0.0434763	0.503313	0.481737	0.137504	1	0.16261	promoter7735	ENST00000311445,ENST00000528852
OTUD1	ENSG00000165312	down	-0.3837	-0.683233	-0.103578	-0.3837	-0.683233	-0.103578	NA	NA	NA	0	NA	-0.56339	1.63111	35.5	0.0426449	-0.317947	0.191275	-0.0968133	1.16821	1.03175	5.89924	1.76553	2.05304	promoter6988	ENST00000376495
E2F1	ENSG00000101412	up	0.383565	0.060271	0.718351	0.2401	-0.159353	0.637911	0.1404	-0.234075	0.54971	1	0.459157	0.487424	1.70676	61	0.0183848	0.329613	-0.1052	0.0342258	0.543781	0.137504	0.137504	0.137504	0.185705	promoter13638	ENST00000343380
S1PR5	ENSG00000180739	-	0.383385	-0.0233846	0.750924	0.3173	-0.0685398	0.698708	0.067145	-0.140204	0.279156	1	2.11076	0.630919	2.24574	63.1	0.325022	0.304134	0.00193477	0.00369731	0.412563	0.200269	0.286657	0.137504	3.79101	promoter13003	ENST00000333430
STEAP2	ENSG00000157214	down	-0.38335	-0.692724	-0.0746102	-0.38335	-0.692724	-0.0746102	NA	NA	NA	0	NA	-0.591322	1.73162	35.5	-0.0634695	-0.501021	0.131794	0.104963	1.32139	0.451519	0.137504	2.82782	0.843409	promoter5294	ENST00000394622,ENST00000394626,ENST00000394632
BTBD6	ENSG00000184887	up	0.38321	0.0359524	0.72147	0.33385	-0.0302276	0.717515	0.04753	-0.167725	0.281111	3	0.550449	0.560454	1.89339	64.5	0.405207	0.0609613	0.0743178	0.168604	1.85448	2.41796	1.33303	2.20163	1.8496	promoter9642	ENST00000327471,ENST00000392554,ENST00000463376
UST	ENSG00000111962	down	-0.383	-0.710069	-0.0357448	-0.383	-0.710069	-0.0357448	NA	NA	NA	0	NA	-0.616494	1.87946	34	0.0097089	-0.35576	0.0152107	-0.255232	1.07479	1.07039	0.734714	1	1.1781	promoter4713	ENST00000367463
FBXO17	ENSG00000269190	up	0.383	0.0697458	0.685312	0.383	0.0697458	0.685312	NA	NA	NA	0	NA	0.529517	1.63591	61	0.0978671	0.163285	-0.244007	0.0243575	1.16363	0.763034	0.137504	0.925999	0.616377	promoter13157	ENST00000292852
EI24	ENSG00000149547	up	0.38275	0.0731361	0.717712	0.38275	0.0731361	0.717712	NA	NA	NA	0	NA	0.549053	1.69217	63.8	0.496599	-0.0218522	-0.0133749	0.0609305	2.58327	2.5027	1.76254	2.90689	2.87688	promoter7905	ENST00000278903,ENST00000343678,ENST00000530985
AS3MT	ENSG00000214435	down	-0.38245	-0.758745	-0.00951709	-0.38245	-0.758745	-0.00951709	NA	NA	NA	0	NA	-0.715092	2.26329	39	-0.211471	-0.142682	-0.0754981	-0.436437	1.26391	0.431969	0.253478	1.07039	1.00703	promoter7149	ENST00000369880
ASPRV1	ENSG00000244617	up	0.38245	0.108233	0.646014	0.38245	0.108233	0.646014	NA	NA	NA	0	NA	0.484472	1.35531	58.9	0.236086	0.201157	-0.160846	-0.113618	0.474244	0.137504	0.179347	0.584963	0.783142	promoter2135	ENST00000320256
HEXIM1	ENSG00000186834	up	0.3822	0.093181	0.662107	0.2361	-0.125153	0.605216	0.1437	-0.174211	0.448078	1	1.64448	0.452031	1.47072	61.7	0.466591	-0.122801	-0.0841568	0.0240846	2.10956	2.5603	2.11328	2	1.43493	promoter11438	ENST00000332499
MADD	ENSG00000110514	-	-0.38203	-0.805201	0.0440866	-0.35545	-0.773566	0.0688194	-0.024565	-0.065792	0.0168109	52	1.10365	-0.892037	2.93115	41.1	-0.225387	-0.328809	0.174022	-0.163819	1.72457	1.48543	1.43944	2.8679	1.49151	promoter7633	ENST00000405573
FAM217B	ENSG00000196227	down	-0.381862	-0.644113	-0.129069	-0.1868	-0.547511	0.208623	-0.1855	-0.585606	0.159616	1	0.505335	-0.445926	1.29576	34.8	-0.101502	-0.313218	0.0247101	-0.00649611	NA	NA	NA	NA	NA	promoter13529	ENST00000360816
ANKRD13C	ENSG00000118454	down	-0.38185	-0.608719	-0.162077	-0.38185	-0.608719	-0.162077	NA	NA	NA	0	NA	-0.480747	1.15179	31.2	-0.113138	-0.178588	0.149941	-0.0390809	1.43967	1.03175	1.06899	2.29278	1.43427	promoter1080	ENST00000370944
INHA	ENSG00000123999	down	-0.38175	-0.73302	-0.0533158	-0.38175	-0.73302	-0.0533158	NA	NA	NA	0	NA	-0.676526	2.08965	37.6	-0.414106	-0.113922	0.00633257	-0.142165	0.164841	0.137504	0.137504	0.485427	0.137504	promoter1921	ENST00000243786
BRF1	ENSG00000185024	down	-0.38174	-0.701011	-0.0489034	-0.1489	-0.550313	0.236411	-0.2178	-0.615125	0.151473	1	0.454585	-0.460929	1.67192	39	-0.0669417	-0.138375	0.127455	-0.128157	0.632029	0.137504	0.137504	0.137504	0.137504	promoter9890	ENST00000547530
LAMA5,RP11-157P1.4	ENSG00000130702,ENSG00000226332	up	0.381505	0.0609805	0.701523	0.33795	0.0308553	0.69206	0.03734	-0.107115	0.180308	4	1.42474	0.549353	1.79949	61	0.247515	0.0966595	-0.130523	0.0746552	0.253115	0.137504	0.137504	0.137504	0.137504	promoter13735	ENST00000370691,ENST00000414042,ENST00000471042,ENST00000491036,ENST00000495695
SLC29A2	ENSG00000174669	up	0.38131	0.0138826	0.742127	0.24595	-0.162112	0.649135	0.13195	-0.182922	0.466723	1	0.635241	0.523151	1.99817	63.1	0.521501	0.0593874	0.0392389	-0.0184993	0.659107	0.258008	0.137504	0.584963	0.16261	promoter8157	ENST00000540386,ENST00000541567
IKBKB	ENSG00000104365	up	0.381263	0.0961758	0.679292	0.3557	0.0714987	0.660102	0.021495	-0.0387214	0.0841606	15	1.64764	0.516443	1.63266	63.1	0.284809	0.0330609	-0.030154	0.168419	1.34073	1.28644	2.04103	0.847997	1.03491	promoter5927	ENST00000342222
R3HDM2	ENSG00000179912	-	-0.38064	-0.745653	0.0170213	-0.35045	-0.721931	0.0326414	-0.02357	-0.183204	0.129412	3	1.62556	-0.743888	2.48404	36.2	-0.242829	-0.12199	0.19655	-0.182519	2.973	2.48174	2.55393	3.08746	2.75322	promoter8920	ENST00000393811
GPCPD1	ENSG00000125772	down	-0.380001	-0.749127	-0.013478	-0.31145	-0.681739	0.0652515	-0.0675	-0.292818	0.148729	4	0.722375	-0.609096	2.05166	40.4	-0.372441	-0.328203	-0.0343755	0.0571717	1.73613	3.01726	3.52349	2.26303	1.70128	promoter13600	ENST00000379019
UBE2V2	ENSG00000169139	down	-0.379837	-0.715596	-0.0486349	-0.3532	-0.696546	-0.0245215	-0.024465	-0.0786824	0.0320305	41	0.831977	-0.614475	1.96434	36.9	-0.229836	-0.137861	0.0967516	-0.150026	2.15372	1.51428	1.76032	3.85798	2.46422	promoter5942	ENST00000523111
PDGFRB	ENSG00000113721	up	0.37981	0.0116639	0.78144	0.34395	-0.0213413	0.752853	0.032195	-0.048752	0.118306	17	0.939691	0.78094	2.67969	63.1	0.304041	0.193855	-0.140042	0.143002	2.38277	3.33861	0.137504	0.263034	0.137504	promoter4344	ENST00000261799
ICA1	ENSG00000003147	down	-0.37955	-0.69483	-0.0452785	-0.37955	-0.69483	-0.0452785	NA	NA	NA	0	NA	-0.571637	1.70341	39	-0.293416	-0.331945	-0.0170744	0.0366497	0.483018	3.10189	2.3345	3.49825	1.67741	promoter5526	ENST00000265577,ENST00000402384,ENST00000406470
MYOM2	ENSG00000036448	-	-0.37875	-0.77503	0.0115624	-0.37875	-0.77503	0.0115624	NA	NA	NA	0	NA	-0.769791	2.50635	36.9	-0.245468	-0.191106	0.562871	0.229653	0.502221	0.320773	0.21784	0.378512	0.185705	promoter5837	ENST00000523595
RGMA	ENSG00000182175	down	-0.37865	-0.688708	-0.0536587	-0.37865	-0.688708	-0.0536587	NA	NA	NA	0	NA	-0.594415	1.81708	36.9	0.114087	-0.41606	0.291923	-0.000518252	1.70226	0.137504	0.137504	0.263034	0.16261	promoter10382	ENST00000542321
ELMO1	ENSG00000155849	up	0.37864	0.0036182	0.712645	0.33075	-0.0403786	0.667404	0.04595	-0.0875701	0.197227	4	1.51243	0.586331	2.02561	59.6	0.60641	0.0180616	0.013195	-0.0249452	1.60171	1.92998	3.9021	3.21723	3.59079	promoter5564	ENST00000310758
CHGA	ENSG00000100604	up	0.378195	0.0640243	0.724707	0.3314	-0.0149418	0.675339	0.05163	-0.168502	0.287504	2	2.39052	0.552026	1.8374	61	0.347284	-0.0184643	-0.251507	-0.0283005	0.150893	0.137504	0.137504	1.20163	0.137504	promoter9572	ENST00000216492,ENST00000334654
NTSR2	ENSG00000169006	-	-0.377815	-0.732757	0.000839025	-0.3369	-0.707923	0.0363533	-0.038295	-0.245109	0.16592	1	1.99663	-0.631304	2.10253	39	-0.31795	-0.200662	0.163175	0.0504834	2.37373	0.200269	0.137504	1	0.16261	promoter2013	ENST00000306928
GSTA4	ENSG00000170899	down	-0.37761	-0.638295	-0.106448	-0.3403	-0.60222	-0.0597784	-0.03652	-0.114604	0.0432654	21	0.738038	-0.500247	1.37394	32.6	-0.206256	-0.307916	-0.0186939	-0.00476876	3.447	2.57609	1.35965	5.37504	3.28432	promoter4925	ENST00000370963,ENST00000477599,ENST00000541324
KCND2	ENSG00000184408	down	-0.3776	-0.670621	-0.0578964	-0.35135	-0.65491	-0.0421065	-0.02431	-0.115206	0.0582233	9	1.46892	-0.534878	1.57377	36.9	-0.0452231	-0.306201	-0.0641727	-0.247627	0.986953	0.200269	0.137504	2.58496	1.32288	promoter5384	ENST00000331113
SLC35B2	ENSG00000157593	-	-0.377335	-0.77063	0.0235108	-0.2829	-0.692312	0.120263	-0.088065	-0.411044	0.235532	1	0.769979	-0.601166	2.13571	46.1	0.120059	-0.130904	0.101557	-0.488764	2.82065	0.970553	2.24828	1.48543	2.70896	promoter4915	ENST00000393812,ENST00000495706
CA2	ENSG00000104267	up	0.37728	0.0402156	0.704492	0.32685	-0.00150825	0.68721	0.053385	-0.097896	0.199505	3	1.69353	0.566563	1.90364	58.9	0.52134	-0.0167836	0.027459	0.0894657	NA	NA	NA	NA	NA	promoter5979	ENST00000285379
SLC1A1	ENSG00000106688	down	-0.377175	-0.696106	-0.0500903	-0.31015	-0.651501	0.031393	-0.06856	-0.289809	0.138611	2	3.23017	-0.56507	1.81743	36.2	-0.0346882	-0.487169	-0.0226148	-0.0658274	0.373115	1.92149	0.137504	3.44626	2.06906	promoter6343	ENST00000262352
TCF7L2	ENSG00000148737	down	-0.376877	-0.698428	-0.0650917	-0.31	-0.6601	0.0616106	-0.06326	-0.3079	0.188301	1	1.30564	-0.536651	1.70452	39.7	-0.0505507	-0.409537	-0.00542137	-0.081984	3.25304	1.66096	1.89623	1.07039	1.61092	promoter7168	ENST00000369397
SERTAD1	ENSG00000197019	-	0.37661	-0.0566485	0.796103	0.03353	-0.422528	0.43714	0.34135	-0.121878	0.848832	1	2.02199	0.397193	2.2961	51.1	0.344467	-0.0160472	0.0306545	0.0994283	0.913438	3.02579	2.27509	0.137504	1.36541	promoter13176	ENST00000357949
TMEM209	ENSG00000146842	down	-0.3766	-0.668203	-0.08049	-0.3766	-0.668203	-0.08049	NA	NA	NA	0	NA	-0.572408	1.69264	34.8	-0.276852	-0.170169	0.00914917	-0.116238	2.02128	1.40368	1.87742	2.45943	2.00223	promoter5772	ENST00000397622
IGFBP3	ENSG00000146674	-	-0.376315	-0.749098	0.035514	-0.3263	-0.732401	0.0516022	-0.043355	-0.281121	0.177722	2	1.01015	-0.744633	2.54683	42.6	-0.35984	-0.358661	0.0687485	0.042617	0.156833	3.65535	0.137504	2.58496	0.207088	promoter5594	ENST00000275521,ENST00000381086
BIVM	ENSG00000134897	down	-0.3763	-0.628706	-0.11446	-0.3763	-0.628706	-0.11446	NA	NA	NA	0	NA	-0.491	1.31196	31.9	-0.0756291	-0.348026	0.0405173	-0.0268283	1.80817	0.939853	0.346847	2.76553	1.68112	promoter9216	ENST00000257336,ENST00000448849
CCDC97	ENSG00000142039	up	0.3762	0.059901	0.664802	0.3762	0.059901	0.664802	NA	NA	NA	0	NA	0.484934	1.45487	61.7	0.195079	-0.0273624	-0.145898	0.17132	1.30604	0.528292	0.916154	0.678072	0.904084	promoter12695	ENST00000269967
NT5DC2	ENSG00000168268	up	0.3752	0.0275311	0.741745	0.3752	0.0275311	0.741745	NA	NA	NA	0	NA	0.621231	2.03089	58.9	0.324322	0.0815969	-0.200375	0.0149369	1.12812	0.49275	0.137504	0.137504	0.185705	promoter3029	ENST00000422318
OARD1	ENSG00000124596	down	-0.374965	-0.646534	-0.104004	-0.21415	-0.605244	0.169264	-0.1595	-0.554743	0.242126	1	0.41754	-0.446952	1.26525	41.1	-0.329447	-0.167137	-0.0157743	0.0338583	NA	NA	NA	NA	NA	promoter4891	ENST00000424266,ENST00000463088
HSPB1	ENSG00000106211	up	0.374655	0.0114695	0.727958	0.3438	-0.0348774	0.685126	0.031915	-0.0600714	0.131918	8	1.75717	0.675488	2.38046	60.3	0.751141	-0.1439	0.0791448	0.147392	2.47441	1.20571	0.654491	0.765535	0.276673	promoter5279	ENST00000248553,ENST00000447574
PAFAH1B1	ENSG00000007168	down	-0.374647	-0.707421	-0.0242473	-0.35255	-0.706557	-0.00310042	-0.019935	-0.0577734	0.0177721	88	0.780037	-0.632012	2.07188	33.3	-0.0744067	-0.123138	0.113906	-0.320561	4.31963	2.51847	4.14573	5.67525	4.40113	promoter11199	ENST00000397195
AAAS	ENSG00000094914	-	0.374526	-0.0161738	0.772021	0.050885	-0.396011	0.524633	0.33145	-0.23631	0.784212	1	0.410337	0.390034	1.92533	61.7	0.161484	0.209831	-0.0571363	-0.0384167	2.20239	1.65371	0.788004	0.847997	1.3246	promoter8876	ENST00000209873,ENST00000552876
TRIB2	ENSG00000071575	down	-0.37385	-0.656441	-0.0888839	-0.25365	-0.627803	0.0939312	-0.11915	-0.422102	0.16392	1	1.33779	-0.478538	1.46663	34	0.0820957	-0.488151	0.0705499	-0.00193219	3.17657	2.91073	0.253478	2.74416	2.4301	promoter1509	ENST00000155926,ENST00000381465,ENST00000405331
RBM6	ENSG00000004534	up	0.373635	0.0222415	0.699156	0.01108	-0.439908	0.470506	0.36015	-0.137621	0.865543	1	1.55772	0.372119	1.65475	58.9	0.200359	0.0645349	-0.0473258	0.0598998	3.74421	2.06051	3.59871	3.74416	3.16665	promoter2600	ENST00000266022,ENST00000419610,ENST00000422955,ENST00000442092,ENST00000454079,ENST00000493652,ENST00000539992
FGF9	ENSG00000102678	down	-0.37352	-0.654102	-0.0884577	-0.3076	-0.602801	-0.0031067	-0.067045	-0.251909	0.106146	2	1.57839	-0.494199	1.44794	36.9	-0.0812634	-0.342533	0.050406	-0.0199963	0.359807	0.137504	0.137504	2.80735	0.305502	promoter9134	ENST00000382353
C12orf44	ENSG00000123395	up	0.37315	0.0769842	0.66826	0.2742	-0.072324	0.66424	0.10215	-0.171001	0.397925	2	0.452234	0.462719	1.54839	61.7	0.130296	0.189778	-0.0628011	0.0798444	NA	NA	NA	NA	NA	promoter8489	ENST00000336854
2019-09-08	ENSG00000164402	up	0.37285	0.127499	0.621324	0.37285	0.127499	0.621324	NA	NA	NA	0	NA	0.474282	1.3762	62.4	0.281586	0.163077	-0.0565639	-0.0269451	NA	NA	NA	NA	NA	promoter4277	ENST00000296873,ENST00000378701,ENST00000378706,ENST00000378719,ENST00000448933,ENST00000481794
PTMS	ENSG00000159335	up	0.37265	0.0477127	0.726702	0.37265	0.0477127	0.726702	NA	NA	NA	0	NA	0.653799	2.1329	61.7	0.263333	0.190725	-0.00432337	0.195417	2.37257	1.73233	0.547182	1.58496	0.531751	promoter8381	ENST00000309083,ENST00000538057
PTP4A2	ENSG00000184007	up	0.37262	0.0186509	0.70437	0.33745	-0.033739	0.671338	0.04095	-0.0899008	0.173508	6	0.883137	0.548184	1.92348	61.7	0.295367	0.0818961	0.0895195	0.260441	4.3427	4.34892	4.86756	4.42626	7.28236	promoter939	ENST00000344035
CARKD	ENSG00000213995	down	-0.3722	-0.621501	-0.103688	-0.3722	-0.621501	-0.103688	NA	NA	NA	0	NA	-0.502254	1.37549	37.6	-0.104491	-0.154816	0.177372	-0.0655753	2.36472	1.50896	1.72111	2.80735	2.17258	promoter9223	ENST00000309957,ENST00000397191,ENST00000424185,ENST00000470164
FGFR3	ENSG00000068078	down	-0.37219	-0.750051	-0.00068015	-0.38345	-0.77041	-0.015689	0.01381	-0.0655833	0.0942502	12	1.59004	-0.778658	2.5119	40.4	-0.225812	-0.383238	0.145887	-0.0237201	4.11151	0.763034	0.137504	1	0.868329	promoter3297	ENST00000469068
RP13-895J2.7	ENSG00000255916	-	-0.37215	-0.775324	0.0539653	-0.37215	-0.775324	0.0539653	NA	NA	NA	0	NA	-0.870548	2.80822	39	-0.536872	-0.0747442	0.0659557	-0.192977	NA	NA	NA	NA	NA	promoter8730	ENST00000537720
LINC00467	ENSG00000153363	-	-0.37205	-0.719545	0.0299552	-0.37205	-0.719545	0.0299552	NA	NA	NA	0	NA	-0.661135	2.15629	42.6	-0.444078	-0.039278	0.150866	-0.0269126	NA	NA	NA	NA	NA	promoter658	ENST00000423222
PPAPDC1B	ENSG00000147535	down	-0.37172	-0.657018	-0.0699234	-0.2491	-0.638719	0.136832	-0.1196	-0.512033	0.244107	1	0.524943	-0.464456	1.45178	37.6	-0.216532	-0.169025	0.0409444	-0.0379551	2.92596	2.43395	2.89902	2.96347	2.42878	promoter6145	ENST00000424479,ENST00000528814,ENST00000531483
C1orf61	ENSG00000125462	-	-0.3717	-0.812906	0.101937	-0.3717	-0.812906	0.101937	NA	NA	NA	0	NA	-1.01532	3.15664	36.2	-0.106664	-0.270074	0.268914	-0.369667	NA	NA	NA	NA	NA	promoter1286	ENST00000310027,ENST00000357975,ENST00000368243,ENST00000400991,ENST00000476966,ENST00000497824
RP3-525N10.2	ENSG00000230910	down	-0.37165	-0.694852	-0.0262007	-0.37165	-0.694852	-0.0262007	NA	NA	NA	0	NA	-0.615665	1.9317	42.6	-0.178089	-0.227455	-0.0286059	-0.238727	NA	NA	NA	NA	NA	promoter4939	ENST00000419979
CHCHD2	ENSG00000106153	down	-0.371435	-0.634287	-0.0658627	-0.3656	-0.632015	-0.0525062	-0.0057675	-0.0827568	0.074102	18	0.869583	-0.535858	1.55878	39	-0.270893	-0.311086	-0.0605813	-0.0144604	4.67979	3.95606	4.05055	5.37504	4.36836	promoter5608	ENST00000395422
CHST2	ENSG00000175040	down	-0.371285	-0.685923	-0.0536905	-0.254	-0.609009	0.1073	-0.1164	-0.421718	0.160721	1	0.860758	-0.505509	1.72046	39.7	-0.0721117	-0.355433	0.118287	0.0403229	0.489041	0.652256	0.137504	1.37851	0.185705	promoter2760	ENST00000309575
VEZT	ENSG00000028203	down	-0.371	-0.695399	-0.0694093	-0.371	-0.695399	-0.0694093	NA	NA	NA	0	NA	-0.570872	1.75555	35.5	-0.315417	-0.332371	0.0493945	0.12631	3.02323	2.33621	2.43363	3.66676	2.82361	promoter8590	ENST00000436874,ENST00000548838
NAAA	ENSG00000138744	down	-0.37025	-0.664701	-0.079635	-0.37025	-0.664701	-0.079635	NA	NA	NA	0	NA	-0.541621	1.58279	38.3	-0.00769976	-0.37321	0.177388	0.0166766	0.814552	1.49275	2.41114	2.26303	0.74101	promoter3628	ENST00000286733
TSSC1	ENSG00000032389	down	-0.37011	-0.646913	-0.085202	-0.3381	-0.636303	-0.0484461	-0.031945	-0.157612	0.0905648	10	0.635295	-0.492836	1.43369	34.8	-0.128642	-0.0811162	0.0835052	-0.199573	1.23363	0.320773	0.554524	1.63227	0.753277	promoter1993	ENST00000382125
TFEB	ENSG00000112561	up	0.36975	0.0307252	0.695134	0.36975	0.0307252	0.695134	NA	NA	NA	0	NA	0.541584	1.77142	64.5	0.288783	0.154796	-0.202733	-0.104727	NA	NA	NA	NA	NA	promoter4894	ENST00000373033
CA10	ENSG00000154975	down	-0.369405	-0.652976	-0.0648975	-0.335	-0.633139	-0.0176164	-0.033685	-0.135102	0.0612539	12	0.822458	-0.532773	1.66107	39	-0.119088	-0.370851	-0.041737	-0.0845704	NA	NA	NA	NA	NA	promoter11969	ENST00000442502,ENST00000451037,ENST00000570565
CCT5	ENSG00000150753	up	0.369025	0.0621944	0.662872	0.3698	0.062238	0.667107	-0.0010081	-0.0422423	0.0428752	39	1.35781	0.523931	1.72238	55.3	0.17325	0.0580843	-0.154515	0.138082	3.2485	1.84744	3.5362	4.23266	3.39565	promoter3772	ENST00000280326,ENST00000503026
KIF5C	ENSG00000168280	up	0.369015	0.0356762	0.669722	0.26855	-0.0627768	0.609112	0.0942	-0.129607	0.317604	2	0.930296	0.473447	1.69902	61	0.414252	0.0260241	-0.140119	-0.106948	3.50151	5.15871	0.810986	5.33271	5.38269	promoter1785	ENST00000435030
FBXL17	ENSG00000145743	down	-0.36875	-0.660405	-0.0549388	-0.36875	-0.660405	-0.0549388	NA	NA	NA	0	NA	-0.547839	1.67149	34	-0.00154646	-0.3237	0.237545	0.0149529	1.78558	0.923998	1.15489	2.37851	1.08991	promoter4248	ENST00000359660
TOX	ENSG00000198846	down	-0.36873	-0.669063	-0.0782074	-0.3506	-0.647324	-0.0517074	-0.02127	-0.0862525	0.0482518	14	1.38552	-0.537214	1.64937	34	-0.136456	-0.389117	0.18539	0.173748	3.66478	1.76553	0.179347	3.26303	1.84436	promoter6171	ENST00000361421
ABRACL	ENSG00000146386	down	-0.3682	-0.678011	-0.0400028	-0.3682	-0.678011	-0.0400028	NA	NA	NA	0	NA	-0.582877	1.82231	37.6	-0.13836	-0.559052	-0.0661032	0.0484307	NA	NA	NA	NA	NA	promoter4701	ENST00000367660
TUBB2A	ENSG00000137267	down	-0.368165	-0.685476	-0.00640595	-0.3485	-0.666625	0.023545	-0.0198	-0.0623425	0.0210302	34	1.61896	-0.587939	1.89954	37.6	-0.276032	-0.264206	0.033441	-0.0142609	4.90032	2.04033	1.59028	5.37851	1.42124	promoter4761	ENST00000333628
C6orf57	ENSG00000154079	down	-0.3681	-0.700333	-0.0231201	-0.2502	-0.612336	0.104823	-0.1048	-0.395825	0.181131	1	0.90825	-0.526995	1.87055	39.7	-0.345462	-0.255652	-0.0834398	-0.00932107	NA	NA	NA	NA	NA	promoter4620	ENST00000370474
OPLAH	ENSG00000178814	down	-0.3681	-0.686808	-0.0456524	-0.3681	-0.686808	-0.0456524	NA	NA	NA	0	NA	-0.592558	1.8783	39.7	-0.135788	0.0112927	0.35533	-0.112734	0.144477	0.137504	0.137504	0.137504	0.137504	promoter6319	ENST00000426825
GPR150	ENSG00000178015	down	-0.3679	-0.703401	-0.0422993	-0.3679	-0.703401	-0.0422993	NA	NA	NA	0	NA	-0.591305	1.89714	35.5	-0.290897	-0.292795	0.0587568	0.0511431	0.137504	0.137504	0.137504	0.137504	0.137504	promoter3887	ENST00000380007
NEAT1	ENSG00000245532	-	0.3678	-0.0138749	0.722226	0.3678	-0.0138749	0.722226	NA	NA	NA	0	NA	0.675957	2.30081	56.7	0.6234	-0.166955	0.0751812	0.294694	4.05224	2.75596	7.02477	3.01792	4.30029	promoter7712	ENST00000499732,ENST00000501122
HSD11B2	ENSG00000176387	-	0.36755	-0.0509542	0.78186	0.36755	-0.0509542	0.78186	NA	NA	NA	0	NA	0.829702	2.78297	61	0.691315	0.293672	0.132135	-0.02315	0.296365	0.137504	0.137504	0.137504	0.137504	promoter10692	ENST00000326152
RHOB	ENSG00000143878	down	-0.36725	-0.643025	-0.0747022	-0.3679	-0.647417	-0.0624075	0.002709	-0.0992113	0.110008	11	0.773298	-0.513098	1.50915	34.8	-0.0839745	-0.265014	0.0839572	-0.0801522	5.37694	7.60279	6.39375	4.41278	4.87977	promoter1514	ENST00000272233
RP11-1134I14.4,RP11-1134I14.8	ENSG00000254348,ENSG00000255366	down	-0.3672	-0.672605	-0.040608	-0.3672	-0.672605	-0.040608	NA	NA	NA	0	NA	-0.568713	1.77038	34.8	0.0264958	-0.267367	-0.0270001	-0.354841	NA	NA	NA	NA	NA	promoter5938	ENST00000521874,ENST00000528139
C16orf72	ENSG00000182831	down	-0.36693	-0.654472	-0.114285	-0.23755	-0.562118	0.106101	-0.1254	-0.398716	0.146426	2	0.765401	-0.452983	1.35546	39	0.035989	-0.296648	0.15834	-0.0339843	NA	NA	NA	NA	NA	promoter10493	ENST00000327827
TCAIM	ENSG00000179152	-	0.36685	-0.00509518	0.752714	0.36685	-0.00509518	0.752714	NA	NA	NA	0	NA	0.641996	2.23327	56.7	0.177442	-0.0605408	-0.111535	0.41356	NA	NA	NA	NA	NA	promoter2564	ENST00000412611
MBP	ENSG00000197971	-	0.366505	-0.0055888	0.696404	0.3281	-0.0474099	0.666806	0.037755	-0.0494216	0.113904	11	2.25062	0.613431	2.2127	59.6	0.333409	0.179292	-0.249519	-0.148789	5.27728	7.32308	3.90177	4.72792	10.8928	promoter12351	ENST00000382582,ENST00000397865,ENST00000397866,ENST00000467108,ENST00000484548,ENST00000581179,ENST00000583474
ZNF529	ENSG00000186020	-	-0.36645	-0.761204	0.0630669	-0.36645	-0.761204	0.0630669	NA	NA	NA	0	NA	-0.815061	2.64827	37.6	-0.770805	-0.118844	-0.0321898	0.0423976	NA	NA	NA	NA	NA	promoter13138	ENST00000591340
FAAH	ENSG00000117480	up	0.36625	0.014145	0.722415	0.32335	-0.0317757	0.679303	0.046535	-0.0665577	0.156108	14	0.525364	0.59949	2.134	61	0.158104	0.398562	-0.0779573	-0.0351333	0.342896	0.200269	0.137504	0.137504	0.282108	promoter268	ENST00000484697,ENST00000493636
KCNB1	ENSG00000158445	down	-0.366145	-0.674913	-0.0348538	-0.3222	-0.629606	-0.003276	-0.046005	-0.147716	0.0626923	10	1.17087	-0.543488	1.78533	38.3	0.030014	-0.231892	0.184245	-0.157365	0.660524	0.742713	0.137504	3.57289	0.703858	promoter13712	ENST00000371741
DZIP1	ENSG00000134874	down	-0.366	-0.669407	-0.0571905	-0.20795	-0.674251	0.245729	-0.1603	-0.64411	0.347308	1	0.511399	-0.457251	1.48293	39.7	-0.0555312	-0.323191	-0.0237571	-0.102285	2.26582	1.26803	0.21784	2.45943	1.10311	promoter9343	ENST00000361396
TCOF1	ENSG00000070814	up	0.365108	0.0499719	0.682779	0.3358	0.0117712	0.672008	0.027045	-0.120915	0.17533	6	0.844028	0.531423	1.77579	59.6	0.25746	0.23802	-0.156329	-0.120387	0.533839	0.431969	0.821556	0.263034	0.259013	promoter4012	ENST00000323668,ENST00000377797,ENST00000445265
CMTM8	ENSG00000170293	down	-0.3651	-0.660622	-0.0581036	-0.3651	-0.660622	-0.0581036	NA	NA	NA	0	NA	-0.542874	1.66556	34.8	-0.121158	-0.173387	0.230662	-0.0176662	0.144477	2.72247	0.137504	1.53605	0.550207	promoter2521	ENST00000307526
NR2F1-AS1	ENSG00000237187	down	-0.3651	-0.696709	-0.0387583	-0.3651	-0.696709	-0.0387583	NA	NA	NA	0	NA	-0.570208	1.7774	37.6	-0.0732983	-0.354743	-0.0499746	-0.192142	NA	NA	NA	NA	NA	promoter4234	ENST00000507963,ENST00000510254
NEURL1	ENSG00000107954	down	-0.36468	-0.658931	-0.0588661	-0.3385	-0.653208	-0.0364434	-0.027855	-0.0876042	0.0300302	30	0.910848	-0.538348	1.7121	36.2	-0.324642	-0.247606	0.0332481	0.0671478	NA	NA	NA	NA	NA	promoter7152	ENST00000369780
PES1	ENSG00000100029	-	0.363853	-0.0589411	0.726832	0.37045	-0.0319487	0.723396	-0.007513	-0.0626059	0.0480302	17	2.27441	0.760012	2.6232	59.6	0.224102	0.228175	0.0243951	0.33213	0.675791	0.678072	0.333814	0.378512	0.592233	promoter14204	ENST00000354694
YTHDF3	ENSG00000185728	down	-0.363835	-0.686917	-0.0134903	-0.2024	-0.593326	0.200442	-0.1577	-0.512502	0.219908	1	0.492292	-0.464291	1.67044	38.3	0.0373594	-0.363767	0.12283	-0.0150539	3.27449	2.08175	4.65268	3.66676	2.97835	promoter5958	ENST00000521674,ENST00000539294
NELL1	ENSG00000165973	down	-0.36357	-0.781022	-0.00698935	-0.2992	-0.679202	0.0725889	-0.064915	-0.244941	0.129104	1	3.35838	-0.632919	2.22003	36.9	-0.187579	-0.292098	0.116234	-0.0370082	0.36017	0.555516	0.137504	2.72247	0.974293	promoter7580	ENST00000357134
FAM213A	ENSG00000122378	-	-0.36355	-0.736212	0.00155316	-0.36355	-0.736212	0.00155316	NA	NA	NA	0	NA	-0.687	2.27132	34	-0.181586	-0.370129	0.162921	0.0276364	NA	NA	NA	NA	NA	promoter7083	ENST00000372181
MLTK	ENSG00000091436	down	-0.36295	-0.695829	-0.0479933	-0.2821	-0.681508	0.0678263	-0.07762	-0.376925	0.225452	1	0.783564	-0.511377	1.73735	38.3	0.0563071	-0.482084	0.110028	0.0244286	NA	NA	NA	NA	NA	promoter1831	ENST00000338983
TMEM126A	ENSG00000171202	-	-0.36284	-0.733412	0.0618068	-0.1948	-0.614563	0.235601	-0.1614	-0.582801	0.228607	1	0.409523	-0.524047	2.15785	42.6	-0.161553	-0.206855	0.0153987	-0.140241	3.42368	2.6779	3.28626	4.56071	3.3795	promoter7819	ENST00000304511,ENST00000528105
TM2D1	ENSG00000162604	down	-0.3628	-0.741021	-0.0136963	-0.3628	-0.741021	-0.0136963	NA	NA	NA	0	NA	-0.674131	2.20411	37.6	-0.473594	-0.196488	-0.0210542	-0.0251041	2.33699	1.32077	1.70701	2.76553	2.16639	promoter1069	ENST00000294613
POLR2F	ENSG00000100142	up	0.362781	0.0767859	0.638165	0.3359	0.049245	0.603033	0.027095	-0.0766702	0.138004	7	1.53972	0.456797	1.38549	61	0.277302	0.26824	0.078035	-0.0107098	1.8269	1.86776	1.19882	1	2.26671	promoter14037	ENST00000407936,ENST00000442738,ENST00000443002,ENST00000470701,ENST00000483713
PLEC	ENSG00000178209	-	0.362295	-0.0240441	0.771065	0.33105	-0.0510259	0.721785	0.032	-0.0652768	0.128002	7	1.65224	0.732724	2.62677	61.7	0.551417	0.0130978	-0.21832	-0.0501117	0.473284	0.137504	0.137504	0.137504	0.137504	promoter6316	ENST00000354958
EHMT1	ENSG00000181090	-	0.361975	-0.0122051	0.692205	0.2859	-0.0659127	0.629832	0.07016	-0.123012	0.276604	4	0.544302	0.504357	1.87587	59.6	0.303087	0.14056	-0.00273439	0.0579763	1.28539	0.407788	0.613857	0.765535	0.414366	promoter6632	ENST00000460843
NKX6-2,RP11-288G11.3	ENSG00000148826,ENSG00000234531	up	0.361785	0.0344071	0.671162	0.27945	-0.0665375	0.615501	0.078035	-0.11871	0.315041	1	1.82349	0.467273	1.65124	65.2	0.42544	0.054777	0.0327049	0.0197609	0.137504	0.137504	0.137504	0.137504	0.280396	promoter7484	ENST00000368592,ENST00000441365
DENND3	ENSG00000105339	down	-0.3615	-0.61153	-0.101047	-0.3615	-0.61153	-0.101047	NA	NA	NA	0	NA	-0.474473	1.28776	35.5	-0.244687	-0.210826	0.00152119	-0.0174377	0.185204	1.7828	2.62542	0.263034	0.384694	promoter6042	ENST00000517813,ENST00000521835,ENST00000523308
CHPT1	ENSG00000111666	-	-0.361415	-0.721108	0.00066555	-0.33265	-0.696441	0.0371021	-0.025405	-0.197106	0.150124	4	0.890515	-0.634491	2.16357	40.4	0.165673	-0.48415	0.101674	-0.21434	3.19381	1.70707	2.05045	2.48543	2.02065	promoter8603	ENST00000229266,ENST00000549872,ENST00000552215
LINC00092	ENSG00000225194	down	-0.3611	-0.671392	-0.0164683	-0.3611	-0.671392	-0.0164683	NA	NA	NA	0	NA	-0.566115	1.81854	39.7	-0.197183	-0.225414	0.0633895	-0.0801291	NA	NA	NA	NA	NA	promoter6760	ENST00000412122
CLEC3B	ENSG00000163815	-	-0.3609	-0.746617	0.0264931	-0.3609	-0.746617	0.0264931	NA	NA	NA	0	NA	-0.794566	2.66713	38.3	-0.274178	-0.370509	0.232973	0.0830932	0.137504	0.729716	0.137504	0.137504	0.137504	promoter2568	ENST00000296130
CAPN2	ENSG00000162909	up	0.36052	0.0186613	0.701495	0.30275	-0.0476625	0.651004	0.057005	-0.0931311	0.222802	4	1.00575	0.521997	1.89902	64.5	0.458101	0.00572867	-0.0315677	0.0265999	4.32571	3.34841	2.68392	2.98185	3.26715	promoter682	ENST00000295006
MEF2C	ENSG00000081189	down	-0.36045	-0.611464	-0.0963085	-0.305	-0.561928	-0.0332438	-0.057105	-0.196911	0.0599599	7	1.6904	-0.477021	1.36802	34	0.0409509	-0.427686	-0.00814263	-0.0984291	2.04759	2.34353	5.46101	5.7252	2.09419	promoter4231	ENST00000502983,ENST00000504921,ENST00000511086,ENST00000514015,ENST00000515093
TBRG1	ENSG00000154144	down	-0.360295	-0.685444	-0.0217991	-0.2246	-0.582218	0.124923	-0.13025	-0.367804	0.118109	3	0.924672	-0.504833	1.85988	40.4	-0.308452	-0.0343355	0.0751181	-0.0869269	2.26441	1.19616	2.33164	3.43296	2.85694	promoter7899	ENST00000284290,ENST00000441174,ENST00000473629
COG3	ENSG00000136152	down	-0.36004	-0.676733	-0.048979	-0.1013	-0.524526	0.330414	-0.2629	-0.739502	0.191843	1	0.444182	-0.422506	1.60611	41.1	-0.0613542	-0.1324	0.0398808	-0.18887	2.03242	1.5	2.31795	2.65535	2.00787	promoter9171	ENST00000349995
LPAR1	ENSG00000198121	-	0.36	-0.0214795	0.757291	0.30225	-0.0645862	0.700027	0.056095	-0.0632844	0.188003	11	0.541082	0.606195	2.325	60.3	0.39114	0.185297	0.0410673	0.0708254	3.3955	2.26553	2.97878	2.1375	7.03639	promoter6790	ENST00000374431,ENST00000441240
FRMD4A	ENSG00000151474	-	-0.35995	-0.684546	0.00768976	-0.35995	-0.684546	0.00768976	NA	NA	NA	0	NA	-0.65984	2.23447	43.3	0.115027	-0.525204	0.462192	0.212529	2.60442	0.886998	3.73983	1.76553	1.24351	promoter7247	ENST00000492155
USP31	ENSG00000103404	up	0.3599	0.0452673	0.642837	0.3599	0.0452673	0.642837	NA	NA	NA	0	NA	0.496921	1.6346	62.4	0.325164	0.0828653	-0.020887	0.0680048	1.18492	0.765535	0.41415	2.10434	2.14751	promoter10954	ENST00000219689
RP11-64B16.2	ENSG00000213144	-	0.3594	-0.0556339	0.761724	0.3594	-0.0556339	0.761724	NA	NA	NA	0	NA	0.850737	2.9721	62.4	0.540448	-0.114978	-0.412377	0.01289	NA	NA	NA	NA	NA	promoter8662	ENST00000392530
CRYM	ENSG00000103316	-	-0.359385	-0.724205	0.0073814	-0.28025	-0.671253	0.126509	-0.080175	-0.348307	0.185425	1	2.08124	-0.580338	2.10299	40.4	-0.373751	-0.206695	0.0775579	0.0776658	0.882091	1.3173	0.137504	3.53605	0.353704	promoter10940	ENST00000396023,ENST00000415987
SLC2A5	ENSG00000142583	-	-0.35935	-0.705565	0.00413813	-0.37055	-0.720817	-0.0138656	0.013	-0.0432623	0.0743529	45	0.726257	-0.632962	2.07198	40.4	-0.199712	-0.470159	0.07321	0.110119	0.989888	0.431969	5.70291	0.678072	1.92367	promoter816	ENST00000377424
BCAN	ENSG00000132692	-	0.35925	-0.0167413	0.698628	0.35925	-0.0167413	0.698628	NA	NA	NA	0	NA	0.574796	1.99147	61	0.268438	0.0115078	-0.232544	0.0623062	3.541	0.528292	0.179347	0.925999	2.05736	promoter518	ENST00000329117,ENST00000361588,ENST00000457777
C2orf80	ENSG00000188674	-	-0.35895	-0.73553	0.0284852	-0.35895	-0.73553	0.0284852	NA	NA	NA	0	NA	-0.668378	2.23677	36.9	-0.29356	-0.308083	-0.260494	-0.327228	NA	NA	NA	NA	NA	promoter2374	ENST00000341287
CERS2	ENSG00000143418	up	0.358486	0.006286	0.725718	0.31965	-0.0181708	0.679005	0.039365	-0.0412756	0.121713	14	1.35312	0.54846	2.00505	63.1	0.307388	0.0172889	-0.194375	0.0294083	NA	NA	NA	NA	NA	promoter1214	ENST00000368954
FBLN7	ENSG00000144152	-	-0.358362	-0.74868	0.0192984	-0.28985	-0.665288	0.095739	-0.07044	-0.242809	0.108345	6	0.582863	-0.630058	2.34082	39.7	-0.440635	-0.189479	-0.0080034	-0.00794672	0.39373	0.137504	0.137504	1.63227	0.280396	promoter1733	ENST00000331203
C16orf74	ENSG00000154102	down	-0.35825	-0.675817	-0.0233086	-0.35825	-0.675817	-0.0233086	NA	NA	NA	0	NA	-0.58321	1.88483	37.6	0.0455983	-0.292249	0.356129	0.0195707	NA	NA	NA	NA	NA	promoter11152	ENST00000284245
RP11-644F5.11	ENSG00000258056	up	0.3581	0.047259	0.637654	0.3581	0.047259	0.637654	NA	NA	NA	0	NA	0.493917	1.60644	58.9	0.439536	-0.0958546	-0.03892	0.111316	NA	NA	NA	NA	NA	promoter8509	ENST00000552576
SPTSSA	ENSG00000165389	up	0.358025	0.0164846	0.670442	0.22815	-0.174684	0.61723	0.12825	-0.18284	0.454933	1	0.701377	0.45374	1.70372	62.4	0.147986	-0.0147359	-0.0922295	0.22826	NA	NA	NA	NA	NA	promoter9710	ENST00000298130
B4GALNT4	ENSG00000182272	up	0.3576	0.0237092	0.668061	0.3576	0.0237092	0.668061	NA	NA	NA	0	NA	0.550857	1.89066	59.6	0.218481	0.167133	-0.200644	-0.0354008	0.853974	0.137504	0.137504	0.137504	0.137504	promoter7499	ENST00000329962,ENST00000530717
MAST1	ENSG00000105613	up	0.357395	0.0135873	0.725512	0.3704	0.0341221	0.756706	-0.013	-0.0907829	0.0684728	17	0.814065	0.648778	2.19318	59.6	0.106496	0.246875	-0.152769	0.142638	0.371446	0.200269	0.137504	0.137504	0.137504	promoter12508	ENST00000251472
SLC50A1	ENSG00000169241	up	0.35725	0.0737562	0.625004	0.35725	0.0737562	0.625004	NA	NA	NA	0	NA	0.47514	1.50973	63.8	0.269329	0.13916	0.00425044	0.0709019	1.60735	1.68926	2.85174	1.43296	2.00902	promoter499	ENST00000368401,ENST00000368404
NCKAP5L	ENSG00000167566	up	0.35725	0.0348899	0.657214	0.35725	0.0348899	0.657214	NA	NA	NA	0	NA	0.539918	1.86134	61.7	0.241052	-0.0222798	-0.334325	-0.0131793	0.351114	0.137504	0.179347	0.137504	0.137504	promoter8857	ENST00000433948
NTAN1	ENSG00000157045	-	0.357165	-0.0857558	0.785182	0.32245	-0.0971818	0.752402	0.035235	-0.195308	0.265419	2	0.977489	0.763459	2.80841	59.6	0.382017	0.222707	-0.10533	0.053405	2.14845	3.31628	2.23325	3.39232	2.48834	promoter10916	ENST00000287706,ENST00000565187
COL6A1	ENSG00000142156	up	0.356925	0.0348045	0.666727	0.28815	-0.0632058	0.600189	0.07137	-0.133503	0.272402	1	2.11528	0.475676	1.67332	65.2	0.257665	0.111992	-0.117469	-0.0114504	1.55289	0.535195	0.137504	0.378512	0.357801	promoter13825	ENST00000361866
CNOT6L	ENSG00000138767	-	-0.356709	-0.7347	0.0378414	-0.3432	-0.709613	0.0379224	-0.0091845	-0.145207	0.132406	3	1.79638	-0.690991	2.33178	37.6	-0.0992594	-0.34771	-0.0330853	-0.277107	1.47832	2.02916	1.86135	2.20163	1.70038	promoter3633	ENST00000264903
TAX1BP3	ENSG00000213977	up	0.35665	0.0685272	0.639974	0.35665	0.0685272	0.639974	NA	NA	NA	0	NA	0.491331	1.60905	60.3	0.121123	0.241335	0.00972174	0.138595	1.25914	0.99275	0.51268	1	0.705006	promoter11678	ENST00000225525
TNS1	ENSG00000079308	-	0.356185	-0.0294175	0.746703	0.3128	-0.0646551	0.693207	0.0463	-0.0563337	0.1527	12	0.989738	0.597939	2.22579	61.7	0.459273	0.185438	0.166547	0.119775	1.6112	3.6544	0.179347	0.678072	1.46433	promoter2384	ENST00000171887
KHK,EMILIN1	ENSG00000138030,ENSG00000138080	up	0.3555	0.0819841	0.629705	0.3555	0.0819841	0.629705	NA	NA	NA	0	NA	0.459471	1.45892	62.4	0.144134	0.177587	-0.0810989	0.0566512	0.246444	0.137504	0.137504	0.137504	0.210811	promoter1537	ENST00000260599,ENST00000433140
ZFPL1	ENSG00000162300	up	0.35545	0.0913453	0.605948	0.35545	0.0913453	0.605948	NA	NA	NA	0	NA	0.448943	1.3582	61	0.140047	0.290927	0.00393474	0.0219034	0.673449	0.374231	0.259683	0.137504	0.340308	promoter7702	ENST00000294258,ENST00000525509,ENST00000528123,ENST00000533216
LPCAT3	ENSG00000111684	down	-0.35525	-0.659011	-0.0433465	-0.35525	-0.659011	-0.0433465	NA	NA	NA	0	NA	-0.515372	1.56814	41.1	-0.195919	-0.204085	-0.00705547	-0.122423	1.33807	1.40058	1.40091	1.20163	1.37834	promoter8767	ENST00000261407
VASP	ENSG00000125753	up	0.355101	0.043071	0.653106	0.33535	0.0192578	0.64562	0.02233	-0.0307509	0.0775021	45	0.784694	0.506362	1.75167	56.7	0.421141	0.0838762	0.0190605	0.0204055	0.366102	0.320773	1.84894	0.263034	0.300303	promoter12740	ENST00000245932
LINC00320	ENSG00000224924	up	0.35495	0.0886043	0.639004	0.35495	0.0886043	0.639004	NA	NA	NA	0	NA	0.476547	1.49889	63.8	0.415532	0.019598	-0.335412	-0.293995	NA	NA	NA	NA	NA	promoter13841	ENST00000416768,ENST00000419299,ENST00000435279,ENST00000452561
TOM1	ENSG00000100284	down	-0.35484	-0.64163	-0.0682997	-0.32575	-0.59931	-0.0353806	-0.02662	-0.124801	0.0780456	8	1.56742	-0.492838	1.50687	39	-0.312145	-0.137733	-0.0663378	-0.109298	0.731276	0.755481	0.51631	0.263034	0.280396	promoter14014	ENST00000411850,ENST00000424387,ENST00000425375,ENST00000449058
GPD1	ENSG00000167588	up	0.354555	0.0209022	0.67471	0.3597	0.0267051	0.671851	-0.006712	-0.0951611	0.0785207	14	1.14139	0.538253	1.86287	59.6	-0.000868453	0.201156	-0.408018	-0.0700526	0.137504	0.137504	0.137504	0.137504	0.870507	promoter8475	ENST00000301149
C3orf80	ENSG00000180044	down	-0.35455	-0.680408	-0.0406603	-0.35455	-0.680408	-0.0406603	NA	NA	NA	0	NA	-0.572159	1.90254	39	-0.415314	-0.276494	-0.0417446	0.0779034	NA	NA	NA	NA	NA	promoter2788	ENST00000326474
SMARCA4	ENSG00000127616	-	0.354525	-0.0595937	0.773201	0.36865	-0.0538825	0.779791	-0.014835	-0.0624815	0.0343314	41	1.14374	0.863804	2.96668	62.4	0.37258	-0.0226867	-0.500352	0.0135586	2.56809	1.40574	1.21076	1.32193	1.2213	promoter12490	ENST00000586921
CHST14	ENSG00000169105	up	0.35445	0.0299424	0.663207	0.35445	0.0299424	0.663207	NA	NA	NA	0	NA	0.514375	1.74915	64.5	0.3331	0.226454	0.104594	0.0594148	1.18321	1.06051	1.21385	0.137504	0.633523	promoter9940	ENST00000306243
NCOA6	ENSG00000198646	-	0.35444	-0.00030105	0.708716	0.30925	-0.0403121	0.666743	0.045185	-0.0820818	0.181203	3	1.85299	0.565099	2.08915	58.2	0.404172	0.011511	-0.117295	0.0321202	3.16354	1.98543	2.19599	2.74416	2.49199	promoter13642	ENST00000359003
CACNA2D2	ENSG00000007402	up	0.353685	0.00543383	0.671021	0.36345	0.0183028	0.667418	-0.010755	-0.0978413	0.0797023	13	1.00128	0.533099	1.81648	62.4	0.148698	0.238991	-0.109712	0.0356984	0.616491	0.200269	0.137504	1.32193	0.360215	promoter3014	ENST00000483620
RNF219	ENSG00000152193	-	-0.35364	-0.71495	0.0198023	-0.2991	-0.681608	0.0706371	-0.059045	-0.26052	0.135706	3	0.762359	-0.619614	2.29039	42.6	-0.0466779	-0.0238841	0.362927	-0.186125	2.33464	0.959193	1.2622	2.926	1.47269	promoter9336	ENST00000282003
THOC6,TNFRSF12A	ENSG00000131652,ENSG00000006327	up	0.35355	0.0144782	0.714267	0.35355	0.0144782	0.714267	NA	NA	NA	0	NA	0.619269	2.18866	61.7	0.598105	-0.00988843	0.0332255	0.0642778	0.708011	0.258008	1.34005	0.378512	0.332694	promoter10461	ENST00000326266,ENST00000326577
RP5-882C2.2	ENSG00000260793	down	-0.3531	-0.639505	-0.033589	-0.3531	-0.639505	-0.033589	NA	NA	NA	0	NA	-0.509927	1.59812	41.1	-0.126588	-0.231803	0.117457	-0.0340788	NA	NA	NA	NA	NA	promoter11425	ENST00000563394
TRIM36	ENSG00000152503	down	-0.353	-0.631106	-0.0499611	-0.353	-0.631106	-0.0499611	NA	NA	NA	0	NA	-0.524642	1.69292	40.4	-0.0283264	-0.411585	0.0988833	0.0141528	0.844968	0.263034	1.44979	2.53605	0.636711	promoter4255	ENST00000282369,ENST00000379617
PSAP	ENSG00000197746	down	-0.353	-0.665639	-0.0528862	-0.353	-0.665639	-0.0528862	NA	NA	NA	0	NA	-0.523052	1.62184	37.6	-0.103297	-0.0658125	0.304047	-0.0498948	6.00406	4.38194	6.05662	4.71699	4.83494	promoter7339	ENST00000394934,ENST00000394936
LIG3	ENSG00000005156	up	0.35297	0.0144825	0.683604	0.2139	-0.215776	0.607529	0.1466	-0.276738	0.562722	1	0.476134	0.448181	1.71332	56.7	0.143076	0.266987	-0.109046	-0.0709276	1.25904	0.874231	0.703677	0.925999	0.812487	promoter11352	ENST00000378526
ZNF692	ENSG00000171163	up	0.35285	0.0324106	0.645906	0.35285	0.0324106	0.645906	NA	NA	NA	0	NA	0.502436	1.669	61.7	0.235428	0.194344	-0.0645173	0.00814741	NA	NA	NA	NA	NA	promoter1484	ENST00000306601,ENST00000462037,ENST00000476503,ENST00000477070,ENST00000497847,ENST00000533927
ASPH	ENSG00000198363	down	-0.35284	-0.679566	-0.004989	-0.30375	-0.658316	0.0504008	-0.04411	-0.299426	0.188003	3	0.490493	-0.537185	1.88948	41.1	-0.268967	-0.368182	-0.120006	-0.0200416	5.58665	2.86776	2.7058	6.07895	3.41055	promoter6174	ENST00000356457,ENST00000379449,ENST00000518068,ENST00000519234
GLDC	ENSG00000178445	down	-0.3527	-0.671758	-0.00135958	-0.3527	-0.671758	-0.00135958	NA	NA	NA	0	NA	-0.579979	1.96247	38.3	-0.0342742	-0.405044	0.126761	-0.013901	1.54639	0.137504	0.137504	1.1375	0.845834	promoter6644	ENST00000321612
CLTB	ENSG00000175416	up	0.352375	0.0894312	0.607652	0.3669	0.100296	0.626202	-0.01386	-0.0589603	0.0348706	41	1.04173	0.450452	1.34082	62.4	0.0892338	0.0830091	-0.208845	0.0693634	1.12541	1.30677	0.580525	1.58496	0.683108	promoter4384	ENST00000310418,ENST00000345807
CASP8AP2	ENSG00000118412	up	0.3522	0.0385593	0.653147	0.3522	0.0385593	0.653147	NA	NA	NA	0	NA	0.509162	1.74213	61.7	0.101304	0.244855	0.0957226	0.258725	1.79203	1.19616	1.35954	2.40599	2.02222	promoter4647	ENST00000237177
SHISA5	ENSG00000164054	up	0.3522	0.032535	0.649254	0.2985	-0.0356561	0.642671	0.05068	-0.164309	0.278303	2	1.22808	0.465127	1.64339	61	0.288092	0.181006	0.0895948	0.0856227	1.87611	2.17525	0.806153	0.678072	0.977193	promoter2974	ENST00000296444,ENST00000442747,ENST00000444115
CUL3	ENSG00000036257	-	0.352025	-0.078786	0.833626	0.36185	-0.0687509	0.817957	-0.002959	-0.135016	0.122106	4	1.46119	1.00797	3.34519	58.9	0.369802	0.0419824	-0.265854	0.330331	2.73398	1.12396	3.09269	3.29278	2.31623	promoter2409	ENST00000409096
RAB36	ENSG00000100228	down	-0.35198	-0.656741	-0.0502573	-0.20625	-0.596303	0.145604	-0.1358	-0.489309	0.200023	1	0.556494	-0.4548	1.57597	36.9	-0.353465	0.0651702	0.0527499	-0.113755	1.34417	0.535195	0.137504	0.137504	0.16261	promoter13952	ENST00000263116
RAB13	ENSG00000143545	-	0.351915	-0.0156833	0.705522	0.3289	-0.0241533	0.674024	0.02345	-0.0689354	0.111902	12	1.07767	0.597098	2.17565	58.9	0.348984	0.119312	-0.00345357	0.125348	2.29343	2.68473	2.21845	1	2.03167	promoter1247	ENST00000368575
SNAPC2,TGFBR3L	ENSG00000104976,ENSG00000260001	down	-0.3517	-0.589915	-0.0845367	-0.3517	-0.589915	-0.0845367	NA	NA	NA	0	NA	-0.469007	1.36437	40.4	-0.288046	-0.144671	0.102807	0.066517	0.294824	0.200269	0.179347	0.263034	0.16261	promoter12456	ENST00000221573,ENST00000564348,ENST00000565886,ENST00000566166
AF038458.5	ENSG00000267388	up	0.35165	0.0128558	0.729993	0.35165	0.0128558	0.729993	NA	NA	NA	0	NA	0.588245	2.13129	62.4	0.291332	0.237693	0.0802333	0.139454	NA	NA	NA	NA	NA	promoter12645	ENST00000587412
DHDDS	ENSG00000117682	down	-0.35145	-0.624625	-0.049844	-0.35145	-0.624625	-0.049844	NA	NA	NA	0	NA	-0.497903	1.52271	37.6	-0.340014	-0.0321973	0.0457913	-0.0799	2.18075	1.13601	1.31819	2.03562	1.24886	promoter153	ENST00000360009,ENST00000434391
ZNF146	ENSG00000167635	up	0.351415	0.0571998	0.653101	0.31115	-0.00437172	0.606406	0.042075	-0.0985229	0.177422	9	0.513967	0.478304	1.69382	63.1	0.155875	0.191857	-0.0467665	0.0838049	NA	NA	NA	NA	NA	promoter12649	ENST00000443387
TTC17	ENSG00000052841	up	0.35127	0.00656012	0.6924	0.2537	-0.0942993	0.593704	0.0905	-0.161709	0.367003	2	0.569383	0.478865	1.89175	56.7	0.228646	0.0902632	-0.0937009	0.0662553	2.77405	1.9991	2.94441	2.70044	2.19327	promoter7608	ENST00000039989
SLC43A2	ENSG00000167703	down	-0.35115	-0.665207	-0.0576063	-0.35115	-0.665207	-0.0576063	NA	NA	NA	0	NA	-0.523015	1.65748	35.5	-0.276096	-0.159982	0.094754	0.00781673	0.437755	0.361233	0.605192	0.137504	0.137504	promoter11658	ENST00000301335,ENST00000571650
ELOVL1	ENSG00000066322	up	0.35079	0.0346595	0.658038	0.31435	-0.0121245	0.617495	0.035535	-0.0550038	0.124703	19	0.681732	0.474343	1.65102	60.3	0.29535	0.247457	0.19894	0.130477	1.91368	1.97055	1.89043	0.263034	3.69107	promoter1009	ENST00000372458
NEIL1	ENSG00000140398	up	0.350575	0.0727036	0.62965	0.32435	0.0205688	0.631425	0.02697	-0.151011	0.212217	5	0.721556	0.450636	1.52867	61	0.359052	0.101853	-0.12402	-0.134289	1.07604	0.311465	0.398029	1.53605	0.353704	promoter10056	ENST00000565121,ENST00000569758
MARCKS	ENSG00000155130	down	-0.35045	-0.665648	-0.054443	-0.35045	-0.665648	-0.054443	NA	NA	NA	0	NA	-0.536121	1.73557	30.5	-0.156107	-0.359614	-0.00481616	-0.0252167	4.21857	1.42899	5.01995	3.79701	3.82724	promoter4668	ENST00000368635
DCLK1	ENSG00000133083	-	-0.35041	-0.695571	0.00747804	-0.3225	-0.682511	0.0339381	-0.02652	-0.0830917	0.033612	29	0.844868	-0.63687	2.27509	41.8	-0.241573	-0.31474	0.06288	-0.0176772	1.48454	2.63227	0.21784	5.26303	0.441185	promoter9278	ENST00000255448
ZMYND8	ENSG00000101040	-	0.35033	-0.0449739	0.717062	0.2893	-0.112223	0.652435	0.05984	-0.101414	0.237623	3	1.16938	0.558799	2.189	58.9	0.379646	-0.16104	-0.192692	0.147501	2.38435	1.51428	1.57916	2.63227	1.95717	promoter13704	ENST00000311275,ENST00000360911
COX6A1	ENSG00000111775	up	0.350308	0.0663418	0.628087	0.35935	0.0768194	0.641424	-0.010685	-0.0483204	0.0265253	40	1.85673	0.458385	1.40949	66.7	0.133226	0.169472	0.0550278	0.210714	5.19138	6.62935	4.78223	6.83162	6.49974	promoter8670	ENST00000229379,ENST00000549525
CITED2	ENSG00000164442	down	-0.34996	-0.705459	-0.00628355	-0.24465	-0.605421	0.122612	-0.1086	-0.389727	0.163902	2	0.454279	-0.53355	1.99761	36.2	-0.155117	-0.357674	0.0668552	0.0460963	1.96874	2.05049	4.04703	2.60881	1.14013	promoter5051	ENST00000367651
AGPS	ENSG00000018510	down	-0.3498	-0.577854	-0.109074	-0.3498	-0.577854	-0.109074	NA	NA	NA	0	NA	-0.453201	1.24252	39	-0.00638691	-0.274905	0.162968	-0.00894134	1.63144	0.631517	1.83369	2.20163	2.00221	promoter1836	ENST00000264167
MVB12B	ENSG00000196814	up	0.3497	0.0267072	0.691728	0.3497	0.0267072	0.691728	NA	NA	NA	0	NA	0.582303	2.08764	61.7	0.31406	0.232718	-0.0451414	-0.00961594	1.89336	1.02482	1.57525	1.1375	2.36286	promoter6509	ENST00000361171
CNTN1	ENSG00000018236	down	-0.3495	-0.677605	-0.041091	-0.3495	-0.677605	-0.041091	NA	NA	NA	0	NA	-0.542305	1.76014	37.6	-0.0934371	-0.437384	-0.105092	-0.116575	3.85161	1.76803	0.621313	5.96578	3.90411	promoter8453	ENST00000547702,ENST00000551295
EPB41L3	ENSG00000082397	-	-0.349275	-0.804485	0.0740094	-0.32775	-0.780054	0.0931725	-0.0253	-0.0808577	0.0310051	19	1.76816	-1.04691	3.455	36.9	-0.683849	-0.375561	-0.226933	-0.21443	NA	NA	NA	NA	NA	promoter12272	ENST00000578431
PMF1,PMF1-BGLAP	ENSG00000160783,ENSG00000260238	up	0.3492	0.0708346	0.615715	0.3492	0.0708346	0.615715	NA	NA	NA	0	NA	0.433022	1.33498	63.8	0.203694	-0.0217631	-0.184944	0.066147	1.73607	1.26803	0.823642	0.584963	1.03661	promoter514	ENST00000368277,ENST00000490491
ADAM33	ENSG00000149451	-	0.34902	-0.0124702	0.712611	0.17755	-0.23041	0.62959	0.16915	-0.291279	0.612402	1	0.415279	0.427262	1.74168	61.7	0.40927	0.0589478	0.012356	-0.0285993	0.795447	0.568752	0.137504	0.847997	0.137504	promoter13585	ENST00000466620
ZC3H18	ENSG00000158545	up	0.34865	0.043687	0.667705	0.34865	0.043687	0.667705	NA	NA	NA	0	NA	0.485349	1.61545	60.3	0.201386	0.272535	-0.0236038	-0.0121756	1.1208	0.361233	0.63486	0.584963	0.518589	promoter10781	ENST00000301011
ABCB6,ATG9A	ENSG00000115657,ENSG00000198925	up	0.34855	0.0838203	0.606622	0.23635	-0.138024	0.606988	0.11475	-0.218449	0.4393	1	0.586816	0.405353	1.29295	65.2	0.103318	0.280834	0.0241578	0.0453591	1.99665	1.10395	0.398029	1.26303	0.93669	promoter2391	ENST00000265316,ENST00000295750,ENST00000443805,ENST00000446716,ENST00000485773,ENST00000497882
PTDSS2	ENSG00000174915	up	0.34855	0.0513646	0.648408	0.34855	0.0513646	0.648408	NA	NA	NA	0	NA	0.486584	1.66193	60.3	0.210003	0.225734	-0.0701095	-0.019262	0.534666	0.200269	0.137504	0.263034	0.137504	promoter7502	ENST00000526878
NOS3	ENSG00000164867	up	0.348495	0.0267267	0.680673	0.29805	-0.03282	0.650134	0.05458	-0.124302	0.229604	2	1.57957	0.543659	2.01004	63.1	0.245499	0.113941	-0.223631	-0.0394114	0.137504	0.631517	0.137504	0.137504	0.137504	promoter5458	ENST00000297494
TSEN54	ENSG00000182173	up	0.3484	0.0275759	0.647915	0.3484	0.0275759	0.647915	NA	NA	NA	0	NA	0.503588	1.74717	58.9	0.137542	0.197971	-0.0871986	0.0808767	0.555831	0.320773	0.442179	0.584963	0.48688	promoter11571	ENST00000545228,ENST00000577197,ENST00000579449
TUBB2B	ENSG00000137285	-	-0.348385	-0.661194	0.0406632	-0.3548	-0.679602	0.0215504	0.008667	-0.0383556	0.0545733	26	1.5902	-0.649354	2.22456	40.4	-0.302475	-0.358523	0.0193184	0.0309629	7.29018	2.34465	0.628655	4.2854	3.2414	promoter4762	ENST00000259818,ENST00000473006
RAB35	ENSG00000111737	up	0.34775	0.0294829	0.665413	0.34775	0.0294829	0.665413	NA	NA	NA	0	NA	0.518736	1.77166	58.2	0.0924272	0.260681	-0.269037	-0.103409	0.6922	0.535195	0.995167	0.678072	0.366165	promoter9063	ENST00000229340
GABRA2	ENSG00000151834	down	-0.3477	-0.579303	-0.105397	-0.3477	-0.579303	-0.105397	NA	NA	NA	0	NA	-0.442728	1.17485	36.2	-0.029067	-0.369808	0.0426081	-0.0012446	3.9377	0.666712	0.137504	3.96347	0.754166	promoter3601	ENST00000356504,ENST00000507460
KDM2A	ENSG00000173120	-	0.34764	-0.0452364	0.72946	0.24475	-0.127046	0.648822	0.09595	-0.139906	0.334715	2	0.907953	0.537432	2.31499	56.7	0.0828329	0.142827	-0.306295	0.00547721	2.322	1.74976	2.26811	1.80735	1.29137	promoter7752	ENST00000524657
SORCS3	ENSG00000156395	down	-0.347575	-0.660727	-0.0606638	-0.31955	-0.625709	-0.040256	-0.03026	-0.116307	0.0456147	21	0.940698	-0.477828	1.5049	37.6	-0.132508	-0.464732	-0.0767785	0.0426335	0.334478	0.374231	0.137504	2.848	1.1094	promoter7157	ENST00000369701
ANKRD19P	ENSG00000187984	-	-0.34745	-0.735639	0.0548814	-0.34745	-0.735639	0.0548814	NA	NA	NA	0	NA	-0.776898	2.66555	38.3	-0.409069	-0.224499	-0.136667	-0.279998	NA	NA	NA	NA	NA	promoter6438	ENST00000375504,ENST00000465736,ENST00000473204
UBE2J1	ENSG00000198833	down	-0.3473	-0.58901	-0.100397	-0.3473	-0.58901	-0.100397	NA	NA	NA	0	NA	-0.463139	1.32156	36.9	0.0840911	-0.289883	0.147778	-0.10957	2.66173	2.32164	3.85397	3.39232	2.78583	promoter4969	ENST00000435041
RASGRP1	ENSG00000172575	-	-0.34727	-0.698868	0.00704834	-0.30455	-0.671026	0.0551573	-0.04047	-0.151203	0.0678509	7	1.33941	-0.593392	2.12823	38.3	-0.0332604	-0.312151	0.0658951	-0.182085	1.06601	0.258008	0.259683	2.20163	0.282407	promoter10173	ENST00000310803
EMC6	ENSG00000127774	up	0.34725	0.107694	0.585653	0.34725	0.107694	0.585653	NA	NA	NA	0	NA	0.422706	1.24261	65.2	0.0971519	0.24129	0.0226748	0.106939	2.53308	1.02482	1.95498	3.12102	1.79055	promoter11204	ENST00000248378,ENST00000397133
D2HGDH	ENSG00000180902	-	-0.34705	-0.697414	0.0422962	-0.34705	-0.697414	0.0422962	NA	NA	NA	0	NA	-0.631057	2.17017	44	-0.309608	-0.137953	0.0761905	-0.107306	0.491753	0.200269	0.137504	0.137504	0.137504	promoter1984	ENST00000321264
ATP2B2	ENSG00000157087	-	-0.34688	-0.74419	0.042987	-0.31785	-0.703306	0.0559518	-0.025835	-0.107701	0.0553502	14	1.10003	-0.670607	2.46812	35.5	-0.340298	-0.151337	0.0628408	-0.116132	1.9568	1.10862	0.179347	3.72247	0.632821	promoter2875	ENST00000352432
GRIA2	ENSG00000120251	down	-0.346876	-0.619269	-0.0367589	-0.3232	-0.596201	-0.0305478	-0.02445	-0.0764087	0.02596	35	1.2864	-0.483642	1.52804	35.5	-0.013747	-0.276154	-0.0610583	-0.254799	4.30668	1.68369	0.522515	6.4363	4.2408	promoter3486	ENST00000264426,ENST00000296526,ENST00000449365
KIFC3	ENSG00000140859	up	0.346825	0.071224	0.624844	0.2304	-0.113617	0.597014	0.11155	-0.216701	0.452749	1	0.518166	0.410316	1.40487	60.3	0.149479	0.174747	-0.133472	-0.047382	0.150893	0.137504	0.137504	0.137504	0.137504	promoter11052	ENST00000445690,ENST00000465878
CATSPER2	ENSG00000166762	up	0.3468	0.0721989	0.608714	0.3468	0.0721989	0.608714	NA	NA	NA	0	NA	0.443886	1.42489	66	0.186185	0.153522	-0.101354	0.00282521	0.64078	0.481737	1.76817	1.26303	0.846213	promoter10204	ENST00000415968,ENST00000469461
CPNE4	ENSG00000196353	-	-0.3466	-0.704524	0.0113589	-0.31125	-0.66641	0.049488	-0.032635	-0.16771	0.0929115	4	1.46265	-0.600556	2.19393	34.8	-0.0831886	-0.298073	0.0798498	-0.139445	0.318669	0.263034	0.137504	2.82782	0.25529	promoter3158	ENST00000429747
RBP1	ENSG00000114115	-	-0.34621	-0.702805	0.0534844	-0.2764	-0.664804	0.125249	-0.066275	-0.32051	0.20031	2	0.881095	-0.537073	2.06315	37.6	-0.293236	-0.0668929	0.127162	-0.0497825	3.61092	2.86803	0.648286	1.58496	4.16548	promoter3174	ENST00000232219
RNF213	ENSG00000173821	-	0.34617	-0.0504866	0.742871	0.3241	-0.0704388	0.722307	0.02508	-0.071983	0.128405	11	0.859774	0.62053	2.36669	59.6	0.191864	0.0624091	-0.237511	0.128746	NA	NA	NA	NA	NA	promoter11608	ENST00000427003,ENST00000560083
MACF1	ENSG00000127603	-	0.345978	-0.0166042	0.729993	0.3125	-0.0651989	0.702325	0.033295	-0.0642401	0.129801	12	0.87611	0.639798	2.42409	59.6	0.281935	0.133971	-0.263008	-0.0391156	5.456	2.82193	3.55194	4.09592	3.68914	promoter218	ENST00000360115
SSTR1	ENSG00000139874	-	-0.34595	-0.663709	0.00375755	-0.34595	-0.663709	0.00375755	NA	NA	NA	0	NA	-0.544083	1.87677	36.9	-0.206672	-0.446884	-0.115679	-0.00620556	0.268778	0.584963	0.137504	2.26303	1.99205	promoter9431	ENST00000267377
JAG2	ENSG00000184916	down	-0.34566	-0.673193	-0.0425118	-0.30005	-0.650812	0.00597338	-0.046055	-0.183502	0.100413	4	1.24531	-0.508978	1.77234	38.3	-0.160367	-0.134297	0.139265	-0.0750484	0.227285	0.137504	0.137504	0.137504	0.137504	promoter9888	ENST00000331782,ENST00000347004
ADCY8	ENSG00000155897	down	-0.3456	-0.69335	-0.00816905	-0.3456	-0.69335	-0.00816905	NA	NA	NA	0	NA	-0.589172	2.04364	37.6	0.0999514	-0.449288	-0.0866049	-0.326441	1.61729	0.137504	0.137504	1.26303	0.794686	promoter6272	ENST00000377928
DHRS3	ENSG00000162496	down	-0.345515	-0.627749	-0.0698786	-0.34755	-0.624617	-0.0693928	0.00063125	-0.103804	0.112311	9	0.744501	-0.493831	1.51851	34.8	-0.0217098	-0.33759	0.153186	0.0186559	2.36688	2.01781	2.37194	0.378512	0.535407	promoter832	ENST00000376223
PPP6R1	ENSG00000105063	up	0.34526	0.0281481	0.6772	0.2776	-0.051776	0.593601	0.070715	-0.155604	0.296708	2	1.14856	0.478288	1.78895	60.3	0.312837	0.196628	-0.0540901	-0.0852682	0.570718	0.137504	0.259683	0.137504	0.16261	promoter13306	ENST00000412770
SMAD6	ENSG00000137834	down	-0.34515	-0.652504	-0.0303217	-0.34515	-0.652504	-0.0303217	NA	NA	NA	0	NA	-0.530306	1.78017	37.6	-0.0734492	-0.400398	0.153835	0.0973762	0.156833	0.258008	0.21784	0.137504	0.137504	promoter10019	ENST00000288840
TAPT1	ENSG00000169762	-	-0.3451	-0.760265	0.0307301	-0.21755	-0.626104	0.201301	-0.1299	-0.528308	0.219632	1	0.467537	-0.552981	2.3045	37.6	0.17261	-0.307772	0.331667	-0.0861527	2.72114	1.19202	2.60688	2.848	2.93374	promoter3575	ENST00000405303
ARHGAP23	ENSG00000225485	-	0.34505	-0.00898531	0.685007	0.34505	-0.00898531	0.685007	NA	NA	NA	0	NA	0.545745	1.95979	60.3	0.198329	0.276614	-0.263065	-0.192263	1.96995	0.963	0.21784	1.20163	2.06976	promoter11371	ENST00000431231
FBRS	ENSG00000156860	-	0.344935	-0.0399033	0.717637	0.1694	-0.249903	0.582102	0.17685	-0.214532	0.580341	1	0.509408	0.448833	2.02668	61.7	0.368507	0.0710246	-0.0794179	-0.070116	0.718169	0.802036	0.661833	0.263034	0.332321	promoter10603	ENST00000287468,ENST00000494101
TUBGCP5	ENSG00000153575	down	-0.34485	-0.669912	-0.0150053	-0.34485	-0.669912	-0.0150053	NA	NA	NA	0	NA	-0.600975	2.03998	40.4	-0.260924	-0.339545	0.266661	0.266155	1.49497	0.378512	1.39595	2.29278	1.78446	promoter9893	ENST00000283645
NCALD	ENSG00000104490	down	-0.34468	-0.655131	-0.0163363	-0.3075	-0.631516	0.0408482	-0.03412	-0.139201	0.0784729	5	1.32813	-0.528549	1.88915	34	-0.267394	-0.160026	0.0162838	-0.0848451	1.35179	1.64048	0.295322	5.09592	2.96716	promoter6230	ENST00000311028,ENST00000395923
RSRC1	ENSG00000174891	down	-0.34465	-0.63031	-0.063289	-0.34465	-0.63031	-0.063289	NA	NA	NA	0	NA	-0.481979	1.49517	40.4	-0.199491	-0.159457	0.0579384	-0.0650918	1.98015	1.10082	2.25665	2.94486	2.26481	promoter2779	ENST00000464171,ENST00000471994
ANP32A	ENSG00000140350	down	-0.34409	-0.611599	-0.0708267	-0.34395	-0.621618	-0.0467108	-0.002342	-0.107901	0.118008	8	1.16329	-0.474995	1.41233	34.8	-0.0892489	-0.313631	0.0498796	-0.0222357	3.77654	2.46961	3.90803	4.72247	4.6312	promoter10277	ENST00000267918,ENST00000409628,ENST00000465139
C3orf70	ENSG00000187068	down	-0.34395	-0.638022	-0.0355918	-0.34395	-0.638022	-0.0355918	NA	NA	NA	0	NA	-0.512191	1.66382	41.8	-0.153237	-0.443711	0.00517358	0.08993	NA	NA	NA	NA	NA	promoter3233	ENST00000335012
ERAL1	ENSG00000132591	up	0.3439	0.0585642	0.622602	0.3439	0.0585642	0.622602	NA	NA	NA	0	NA	0.45916	1.50808	57.4	0.26327	0.231869	-0.0457998	-0.0817783	2.14571	1	1.37566	1.848	1.60755	promoter11322	ENST00000254928,ENST00000471992,ENST00000583487
NEFL	ENSG00000104725	down	-0.3436	-0.621537	-0.0363655	-0.3436	-0.621537	-0.0363655	NA	NA	NA	0	NA	-0.49273	1.57985	36.9	-0.114298	-0.32647	0.150051	0.0980892	0.651082	1.48451	0.408836	4.51096	0.734823	promoter6124	ENST00000221169
C9orf156	ENSG00000136932	down	-0.34355	-0.677108	-0.0198985	-0.34355	-0.677108	-0.0198985	NA	NA	NA	0	NA	-0.590618	2.05516	36.9	-0.042518	-0.375988	-0.0771383	-0.24925	NA	NA	NA	NA	NA	promoter6767	ENST00000375119
SSBP2	ENSG00000145687	-	-0.34343	-0.715537	0.00278031	-0.2692	-0.659138	0.0968915	-0.068265	-0.289805	0.146207	3	0.572252	-0.568775	2.1993	39.7	0.0812002	-0.39532	0.0210405	-0.233614	3.01669	1.72445	2.73908	4.20163	1.90183	promoter4225	ENST00000320672,ENST00000514493
MAPK12	ENSG00000188130	-	-0.3433	-0.688966	0.0150859	-0.3433	-0.688966	0.0150859	NA	NA	NA	0	NA	-0.564895	1.89256	40.4	-0.369704	-0.153467	0.0955798	0.0538554	0.514092	0.378512	0.137504	0.137504	0.137504	promoter14306	ENST00000215659,ENST00000395780,ENST00000482969
UCKL1	ENSG00000198276	-	0.342835	-0.0473693	0.72165	0.16365	-0.23811	0.54703	0.17565	-0.174619	0.505208	1	1.46453	0.449528	2.24049	58.9	0.585877	0.163407	0.195674	-0.104083	1.13482	1.12548	0.41415	0.137504	0.300303	promoter13753	ENST00000354216
ADA	ENSG00000196839	up	0.34282	0.0103856	0.695785	0.3052	-0.0709632	0.648965	0.04311	-0.104207	0.199211	2	2.04713	0.540037	2.07906	63.1	0.434073	0.181292	0.0697781	-0.0055504	1.1212	0.407788	0.137504	0.925999	1.25387	promoter13685	ENST00000372874
PDE7B	ENSG00000171408	down	-0.3428	-0.607301	-0.0808988	-0.3428	-0.607301	-0.0808988	NA	NA	NA	0	NA	-0.480918	1.48212	37.6	-0.202848	-0.27658	-0.0117028	-0.0131932	1.95542	2.44132	0.137504	2.20163	0.76377	promoter4696	ENST00000308191
GGNBP2	ENSG00000005955	down	-0.3428	-0.61691	-0.0520993	-0.3428	-0.61691	-0.0520993	NA	NA	NA	0	NA	-0.492344	1.58107	40.4	-0.0410436	-0.224051	0.0657841	-0.161466	3.36241	2.57933	4.18128	4.3147	3.40566	promoter11361	ENST00000304718
GPR108	ENSG00000125734	up	0.342755	0.0234566	0.661404	0.2631	-0.0751152	0.607428	0.077265	-0.148913	0.307148	1	2.05881	0.450195	1.65478	58.9	0.345369	0.0689439	-0.0563509	-0.0204687	1.69613	1.80559	0.867391	0.137504	1.02108	promoter12966	ENST00000264080,ENST00000430424
PCDH20	ENSG00000197991	down	-0.34275	-0.643914	-0.0306258	-0.34275	-0.643914	-0.0306258	NA	NA	NA	0	NA	-0.500461	1.59696	41.8	-0.111541	-0.43914	-0.131284	-0.0810638	0.228625	0.137504	0.137504	2.26303	1.55742	promoter9323	ENST00000409204
SYT3	ENSG00000213023	-	0.342743	-0.0145083	0.718176	0.3551	-0.00575512	0.710569	-0.013505	-0.118302	0.0818535	11	0.995549	0.591958	2.10674	63.1	0.306091	0.277377	-0.112275	-0.103785	0.212388	0.137504	0.137504	0.378512	0.137504	promoter13273	ENST00000338916
EIF2B3	ENSG00000070785	down	-0.34246	-0.625685	-0.0286039	-0.31725	-0.617249	-0.00356309	-0.02577	-0.129809	0.0682098	6	1.48225	-0.470354	1.522	37.6	-0.0360016	0.101349	0.406657	-0.129045	1.69312	1.14048	1.91599	2.80735	1.94159	promoter1016	ENST00000360403
GAD1	ENSG00000128683	-	-0.341985	-0.666369	0.0206544	-0.30615	-0.623526	0.0608957	-0.033145	-0.126912	0.0540119	10	1.45314	-0.593647	2.18854	34.8	-0.166201	-0.313912	0.0883985	-0.0251356	0.542903	1.34353	0.179347	6.83289	1.45523	promoter1821	ENST00000358196
BCL7B	ENSG00000106635	up	0.34175	0.0795114	0.613341	0.2731	-0.0369068	0.592612	0.07115	-0.150322	0.329611	3	0.492219	0.407117	1.29916	63.1	0.24814	0.187528	0.00447183	-0.0240799	2.00329	2.00896	2.10589	1.76553	1.46551	promoter5626	ENST00000223368,ENST00000411832,ENST00000482231
CACHD1	ENSG00000158966	-	-0.34172	-0.707436	0.0582115	-0.2373	-0.632828	0.168438	-0.106	-0.4681	0.235905	1	1.27747	-0.529316	2.14287	41.8	-0.067542	-0.348113	0.0437545	-0.0699071	3.4675	1.64639	0.137504	1.58496	0.773184	promoter299	ENST00000290039
SPNS2	ENSG00000183018	up	0.3417	0.0613315	0.61071	0.3417	0.0613315	0.61071	NA	NA	NA	0	NA	0.455535	1.48825	59.6	0.192333	0.164647	-0.0183088	0.0802461	0.216447	0.258008	0.547182	0.137504	0.499384	promoter11207	ENST00000570641,ENST00000570979
STARD3	ENSG00000131748	-	-0.3417	-0.697591	0.0289237	-0.22515	-0.633143	0.171606	-0.1161	-0.480902	0.225503	1	0.564415	-0.491462	2.02207	39.7	-0.186067	-0.227107	0.118137	0.0398494	1.06374	0.923998	0.712501	0.584963	0.606121	promoter11379	ENST00000484773,ENST00000488876
PAK1	ENSG00000149269	-	-0.341639	-0.701923	0.0145918	-0.31675	-0.676512	0.0457412	-0.022815	-0.068704	0.0175342	54	1.14558	-0.564889	2.01008	36.9	-0.334545	-0.265269	-0.0170825	0.0178423	2.07292	1.7599	3.38065	4.89239	2.8047	promoter8223	ENST00000356341
MAP3K13	ENSG00000073803	down	-0.34128	-0.653512	-0.0193882	-0.3141	-0.629632	-0.0035337	-0.02862	-0.106202	0.0433313	16	1.05376	-0.504276	1.7209	36.2	-0.201647	-0.261572	-0.0122354	-0.0532924	2.22727	1.39954	1.57131	2.07039	2.01332	promoter2832	ENST00000448876
AES	ENSG00000104964	up	0.341259	0.106056	0.570101	0.18775	-0.144711	0.528207	0.1561	-0.171003	0.466725	4	0.434254	0.370785	1.13386	61.7	0.145508	0.183875	-0.010647	0.0307539	2.10908	2.3891	0.574155	2.56071	1.61551	promoter12916	ENST00000221561,ENST00000327141,ENST00000586742,ENST00000586839,ENST00000587393,ENST00000592414
IFT140	ENSG00000187535	up	0.340835	0.0510229	0.644692	0.3197	-0.00835159	0.637502	0.020115	-0.153807	0.213801	3	1.10853	0.475489	1.66534	63.8	0.279141	0.240912	0.00326214	-0.0413014	0.57449	0.137504	0.137504	0.378512	0.187716	promoter10843	ENST00000426508
CORT	ENSG00000241563	-	-0.3405	-0.692909	0.00874602	-0.3405	-0.692909	0.00874602	NA	NA	NA	0	NA	-0.580494	2.02719	43.3	-0.445346	-0.203717	-0.135775	-0.0672061	0.32694	0.200269	0.137504	1.53605	0.16261	promoter68	ENST00000320498
NCOR2	ENSG00000196498	-	0.340445	-0.0302644	0.689104	0.30105	-0.0857035	0.672212	0.036295	-0.0801919	0.165018	5	1.49752	0.57725	2.2469	59.6	0.188741	0.209366	-0.224975	-0.0458333	0.930441	0.666712	0.609679	0.263034	0.353704	promoter9108	ENST00000405201
KIF1A	ENSG00000130294	up	0.340345	0.00265441	0.666821	0.3241	-0.0260161	0.657005	0.018095	-0.100503	0.131514	8	1.04313	0.498442	1.86071	64.5	0.535765	0.0587085	0.00309646	-0.0929355	2.44607	2.56051	0.179347	1	1.40648	promoter2442	ENST00000320389,ENST00000498729
RFC2	ENSG00000049541	down	-0.3403	-0.58621	-0.0740606	-0.3403	-0.58621	-0.0740606	NA	NA	NA	0	NA	-0.456617	1.38002	36.9	-0.285881	-0.0317213	0.0402097	-0.098805	1.22297	1.12548	1.49476	1.53605	0.870828	promoter5635	ENST00000055077,ENST00000352131
PTRH1	ENSG00000187024	-	-0.34025	-0.678879	0.00114241	-0.34025	-0.678879	0.00114241	NA	NA	NA	0	NA	-0.584746	2.0875	37.6	-0.335896	0.0673776	0.0696442	-0.246584	0.263805	0.137504	0.137504	0.137504	0.137504	promoter6840	ENST00000543175
DCTN1	ENSG00000204843	-	0.34018	-0.0153954	0.690825	0.3583	0.00959833	0.70071	-0.017895	-0.0613155	0.022352	67	0.812477	0.56808	2.05032	58.9	0.186943	0.316167	-0.145881	-0.0809111	1.76084	1.90058	0.891487	1.848	1.88682	promoter2160	ENST00000407639,ENST00000466110,ENST00000491465,ENST00000497666
MLXIPL	ENSG00000009950	up	0.3401	0.0178762	0.641804	0.3401	0.0178762	0.641804	NA	NA	NA	0	NA	0.49709	1.78093	56	0.386882	0.0375425	0.0217971	0.0944618	0.137504	0.137504	0.938525	0.263034	0.137504	promoter5630	ENST00000345114,ENST00000395189,ENST00000434326
RP11-490M8.1	ENSG00000260025	-	-0.3399	-0.690646	0.00284969	-0.3399	-0.690646	0.00284969	NA	NA	NA	0	NA	-0.598345	2.11826	43.3	0.0233495	-0.333458	0.112038	-0.176198	NA	NA	NA	NA	NA	promoter2060	ENST00000565283
PAXBP1	ENSG00000159086	up	0.33988	0.0639885	0.615504	0.2743	-0.0319635	0.578205	0.06511	-0.114908	0.261808	5	0.575627	0.42402	1.43391	63.1	0.274485	0.0383425	0.0245041	0.135697	2.1193	0.625481	2.31545	2.26303	2.21636	promoter13861	ENST00000331923
HSPA1A	ENSG00000204389	-	0.339718	-0.0390389	0.751776	0.33405	-0.0514777	0.744719	0.006211	-0.0298504	0.043685	50	1.58283	0.752982	2.85702	62.4	0.778199	-0.142187	0.0455224	0.162493	3.71559	3.7284	4.52123	3.75489	4.20468	promoter4516	ENST00000375651
AP001816.1	ENSG00000254531	down	-0.3397	-0.648826	-0.0199675	-0.3397	-0.648826	-0.0199675	NA	NA	NA	0	NA	-0.508766	1.69173	39.7	-0.123434	-0.345214	0.0604102	0.0202912	NA	NA	NA	NA	NA	promoter3428	ENST00000527564,ENST00000529296
AP4M1	ENSG00000221838	up	0.33966	0.0424623	0.642105	0.25825	-0.088122	0.638239	0.080105	-0.267504	0.441132	1	0.750879	0.424187	1.52666	58.2	0.0158134	0.308971	-0.0442696	0.0551327	0.371673	0.137504	0.137504	0.485427	0.137504	promoter5331	ENST00000359593,ENST00000489387
URI1	ENSG00000105176	-	0.339355	-0.00303385	0.664928	0.29905	-0.0353274	0.624324	0.037665	-0.0885707	0.163214	11	0.516752	0.537881	2.07822	63.1	0.352224	0.0800804	0.0738096	0.179386	NA	NA	NA	NA	NA	promoter12597	ENST00000312051,ENST00000542441
WFDC1	ENSG00000103175	up	0.3392	0.0228414	0.668605	0.3392	0.0228414	0.668605	NA	NA	NA	0	NA	0.491162	1.78084	64.5	0.358463	0.149855	0.0410658	0.0239098	1.03962	1.14048	0.137504	1	1.34136	promoter10769	ENST00000219454,ENST00000568638
KCNK12	ENSG00000184261	-	0.3389	-0.0167381	0.660235	0.3389	-0.0167381	0.660235	NA	NA	NA	0	NA	0.540536	1.9435	58.9	0.352426	0.0329593	-0.0879759	0.0671745	0.137504	0.200269	0.137504	0.137504	0.137504	promoter2087	ENST00000327876
HAMP	ENSG00000105697	-	-0.3388	-0.82475	0.121214	-0.3388	-0.82475	0.121214	NA	NA	NA	0	NA	-1.23218	3.95724	34.8	-0.953452	-0.312888	0.0507547	0.0849178	0.340283	0.200269	2.16019	0.137504	0.671127	promoter12629	ENST00000222304
ARRDC2	ENSG00000105643	-	0.338575	-0.0181257	0.670041	0.29745	-0.0508219	0.628501	0.043315	-0.0355125	0.131304	22	0.726265	0.527035	2.0667	64.5	0.483237	0.218487	0.07805	-0.0966389	0.331046	3.05739	1.29843	0.137504	1.43575	promoter12560	ENST00000222250
PNMA1	ENSG00000176903	down	-0.33845	-0.667951	-0.0226736	-0.31485	-0.645118	-0.000600719	-0.025375	-0.1067	0.046831	32	0.590655	-0.533045	1.87426	36.9	-0.11226	-0.170659	0.11411	-0.136016	4.49584	2.18369	1.71359	5.59096	3.70391	promoter9790	ENST00000316836
COQ3	ENSG00000132423	down	-0.338284	-0.659148	-0.0181292	-0.3145	-0.653011	0.0279937	-0.021915	-0.097512	0.0439114	18	1.32047	-0.543177	1.94877	34.8	-0.0810519	-0.375317	-0.0564153	-0.143223	1.80929	0.137504	0.670499	2.82782	1.43426	promoter4978	ENST00000254759
STRN4	ENSG00000090372	up	0.3381	0.0692693	0.613608	0.3381	0.0692693	0.613608	NA	NA	NA	0	NA	0.457793	1.57111	63.8	0.243343	0.0867041	-0.0493716	0.0783741	0.756112	0.263034	0.298176	0.378512	0.349981	promoter13234	ENST00000263280,ENST00000391910
GFRA1	ENSG00000151892	down	-0.33795	-0.626703	-0.021585	-0.33795	-0.626703	-0.021585	NA	NA	NA	0	NA	-0.503262	1.70433	36.9	-0.0907484	-0.418804	-0.0222879	-0.0159976	1.49539	0.200269	0.137504	1.1375	1.72399	promoter7444	ENST00000439649
QRSL1	ENSG00000130348	down	-0.33785	-0.596125	-0.054399	-0.33785	-0.596125	-0.054399	NA	NA	NA	0	NA	-0.459188	1.39044	36.9	-0.017415	-0.219157	0.147811	-0.0748052	1.52213	0.451519	1.18686	1.53605	1.60778	promoter4652	ENST00000369046
GPR137B	ENSG00000077585	-	-0.33767	-0.696316	0.0156125	-0.293	-0.646965	0.0836289	-0.04615	-0.28061	0.175203	3	0.508934	-0.521583	1.90394	43.3	-0.0641969	-0.373538	0.0120228	-0.0718254	3.83369	2.24721	3.69578	2.926	2.43522	promoter722	ENST00000366592
SCAMP3,FAM189B	ENSG00000116521,ENSG00000160767	up	0.33755	0.0999898	0.561902	0.33755	0.0999898	0.561902	NA	NA	NA	0	NA	0.398097	1.14057	60.3	0.148504	0.1888	-0.0227459	0.0380464	1.63344	0.847997	0.888767	1.67807	1.31136	promoter1265	ENST00000302631,ENST00000350210,ENST00000355379,ENST00000361361,ENST00000368366,ENST00000478737,ENST00000481822
SLC8A2	ENSG00000118160	-	0.33751	-0.0270472	0.709234	0.34885	-0.019613	0.699355	-0.0070585	-0.14481	0.1126	5	1.08097	0.609579	2.24762	59.6	0.0919631	0.103117	-0.307234	0.107265	0.175752	0.200269	0.137504	1.1375	0.207088	promoter13240	ENST00000236877
AHSA1	ENSG00000100591	-	0.33747	-0.0384009	0.686219	0.33705	-0.0536841	0.691918	0.002359	-0.0465365	0.0496512	27	1.77037	0.561329	2.0692	55.3	0.441208	0.142582	-0.0080006	-0.0304624	3.06796	1.93494	3.27423	4.06178	3.56525	promoter9553	ENST00000216479
ZNF467	ENSG00000181444	up	0.3372	0.0206446	0.625396	0.3372	0.0206446	0.625396	NA	NA	NA	0	NA	0.47526	1.64877	62.4	0.403674	0.0323824	-0.0414906	-0.00228735	NA	NA	NA	NA	NA	promoter5808	ENST00000302017,ENST00000484747
FSD1	ENSG00000105255	up	0.33715	0.0305323	0.65731	0.2932	-0.0187807	0.602009	0.04366	-0.164142	0.258101	2	1.52863	0.45187	1.6568	59.6	0.227288	0.221536	-0.0780733	-0.0750269	0.255132	0.137504	0.137504	0.137504	0.137504	promoter12426	ENST00000221856
FAM57B	ENSG00000149926	up	0.337045	0.0566992	0.610914	0.2949	-0.0287961	0.613202	0.041335	-0.216223	0.301808	1	1.36971	0.413207	1.42533	61	0.231278	0.144564	-0.191884	-0.154519	0.427371	0.137504	0.137504	0.137504	0.137504	promoter10989	ENST00000279389,ENST00000380495
TLK1	ENSG00000198586	-	-0.33701	-0.705325	0.0679377	-0.3072	-0.682729	0.101601	-0.028195	-0.100802	0.0472011	21	0.795522	-0.641283	2.45982	42.6	0.00250403	-0.49708	0.159505	0.0127983	2.86244	1.60706	1.73596	3.07039	1.78024	promoter2312	ENST00000431350
RAB40B	ENSG00000141542	up	0.336875	0.0336374	0.589803	0.2754	-0.0241563	0.543105	0.05846	-0.0480633	0.178903	17	0.505999	0.407781	1.41911	58.2	0.167309	0.0819997	-0.0651945	0.0932781	1.23373	1.19616	0.707226	2.65535	3.20757	promoter12142	ENST00000571880,ENST00000576359
CITED4	ENSG00000179862	down	-0.33685	-0.634216	-0.0401724	-0.33685	-0.634216	-0.0401724	NA	NA	NA	0	NA	-0.496427	1.6424	37.6	-0.224389	-0.220207	0.134626	0.082795	0.137504	0.137504	0.137504	0.137504	0.137504	promoter1001	ENST00000372638
RBM17	ENSG00000134453	-	0.336625	-0.0583085	0.731333	-0.02122	-0.433406	0.44852	0.35635	-0.129718	0.854405	1	1.55772	0.314907	2.05548	53.2	0.344365	0.0395608	0.0129855	-0.0560333	3.11005	2.55739	2.72948	3.20163	3.30931	promoter6958	ENST00000379888
BMPR1B	ENSG00000138696	-	-0.336475	-0.695014	0.0253207	-0.3548	-0.728524	0.0111181	0.01948	-0.0488506	0.0859429	19	1.15457	-0.698872	2.42275	37.6	-0.0849108	-0.234049	0.0732793	-0.306633	3.89796	0.625481	0.137504	1	0.392983	promoter3425	ENST00000515059
DENND5A	ENSG00000184014	up	0.336465	0.0307082	0.634392	0.2706	-0.0894488	0.594618	0.06622	-0.131222	0.270736	4	0.506619	0.451418	1.72012	59.6	0.452826	0.0190265	0.0694102	0.0489759	3.63755	2.3891	3.27754	2.76553	4.53392	promoter7990	ENST00000328194
NEUROD6	ENSG00000164600	-	-0.33645	-0.708033	0.0393104	-0.33645	-0.708033	0.0393104	NA	NA	NA	0	NA	-0.643455	2.27569	36.2	-0.294247	-0.231773	-0.0865136	-0.203949	0.89041	0.200269	0.137504	2.26303	0.137504	promoter5553	ENST00000297142
MESDC1	ENSG00000140406	down	-0.3363	-0.613908	-0.0521253	-0.3363	-0.613908	-0.0521253	NA	NA	NA	0	NA	-0.47336	1.48576	34.8	-0.0932713	-0.292815	0.113266	0.0259924	0.174509	0.200269	1.60764	0.765535	0.344782	promoter10082	ENST00000267984
CTSB	ENSG00000164733	down	-0.336055	-0.631706	-0.0186538	-0.347	-0.651011	-0.026037	0.011725	-0.0468426	0.07014	34	0.812083	-0.494021	1.63629	39	-0.204388	-0.353024	-0.0645986	-0.00120759	3.26118	3.08576	6.55802	3.88753	3.30844	promoter6095	ENST00000353047,ENST00000434271,ENST00000533455
RNF220	ENSG00000187147	-	0.336	-0.0537022	0.71483	0.336	-0.0537022	0.71483	NA	NA	NA	0	NA	0.64354	2.45324	58.2	0.864631	-0.038694	0.157121	-0.025276	2.06838	2.21179	1.09385	2.32193	3.23939	promoter248	ENST00000355387
CLCN3	ENSG00000109572	down	-0.335975	-0.616915	-0.037673	-0.2797	-0.588525	0.0673891	-0.0506	-0.283311	0.160622	3	0.971771	-0.456081	1.56192	36.9	0.0536386	-0.167725	0.27438	-0.0676144	3.71429	1.5	2.15217	4.34341	3.69693	promoter3499	ENST00000513761
TLN1	ENSG00000137076	-	0.33549	-0.0157364	0.659681	0.3117	-0.0403258	0.63071	0.022635	-0.0512343	0.0966535	16	1.14844	0.515314	2.01885	59.6	0.432586	0.0917239	-0.0175	-0.026496	1.50073	2.26053	3.07121	0.137504	1.27647	promoter6687	ENST00000314888
METTL10	ENSG00000203791	down	-0.33528	-0.647557	-0.0252993	-0.3034	-0.625503	0.0174146	-0.03299	-0.14803	0.0814213	9	0.96746	-0.507192	1.77267	36.2	-0.340026	0.112529	0.154509	-0.125187	1.52215	0.584963	1.26912	2	1.5756	promoter7473	ENST00000368836
TMPRSS5	ENSG00000166682	-	0.33525	-0.0196615	0.715602	0.33525	-0.0196615	0.715602	NA	NA	NA	0	NA	0.668834	2.53635	58.2	0.370617	0.114589	-0.155956	0.0276729	1.04126	0.137504	0.137504	0.137504	0.682892	promoter8280	ENST00000299882,ENST00000540540
EVI5L	ENSG00000142459	up	0.33519	0.0508143	0.637508	0.29025	-0.0122538	0.61893	0.04283	-0.130534	0.212801	5	0.802379	0.444673	1.62336	61	0.3343	0.221403	0.0536241	-0.0574067	0.382418	0.137504	0.137504	0.137504	0.16261	promoter12453	ENST00000270530
CPEB2	ENSG00000137449	-	-0.335145	-0.681628	0.0292445	-0.32395	-0.700236	0.0327776	-0.01264	-0.176531	0.147504	3	1.55869	-0.611362	2.19823	39	-0.163137	-0.3316	0.0425747	-0.0740509	1.69421	0.959193	1.35404	2.58496	2.10542	promoter3331	ENST00000382395
FBXO44	ENSG00000132879	up	0.335	0.0150633	0.647702	0.335	0.0150633	0.647702	NA	NA	NA	0	NA	0.510038	1.84487	63.1	0.297261	0.231836	0.00779328	-0.0112657	1.02554	0.258008	0.21784	1.20163	0.48613	promoter74	ENST00000251546,ENST00000251547,ENST00000376762,ENST00000376768,ENST00000376770,ENST00000471895
BIN3	ENSG00000147439	-	-0.334983	-0.744967	0.0886622	-0.2943	-0.69602	0.12691	-0.03837	-0.206407	0.119406	3	1.77543	-0.735654	2.79244	39.7	-0.0801075	-0.117725	0.385606	-0.152215	0.385721	0.581749	0.583678	0.137504	0.137504	promoter6118	ENST00000520489
DUSP5	ENSG00000138166	down	-0.33485	-0.662502	-0.0111388	-0.33485	-0.662502	-0.0111388	NA	NA	NA	0	NA	-0.564115	1.96383	34.8	-0.23984	-0.4213	-0.0485563	0.0484675	0.55853	2.25167	3.85609	2.32193	1.0016	promoter7161	ENST00000369583
CSRP1	ENSG00000159176	-	0.334685	-0.0411017	0.668162	0.29195	-0.100801	0.637521	0.040255	-0.0812062	0.167501	9	0.66636	0.555687	2.19544	56	0.625106	0.236593	0.352771	0.0467601	4.94882	3.18752	1.4032	2.80735	5.89415	promoter1372	ENST00000340006
CALY	ENSG00000130643	-	-0.33455	-0.632337	0.00549034	-0.33455	-0.632337	0.00549034	NA	NA	NA	0	NA	-0.519526	1.80381	36.9	-0.299776	-0.016429	0.197052	-0.0062689	0.137504	0.137504	0.137504	0.678072	0.137504	promoter7489	ENST00000252939,ENST00000368555,ENST00000368556,ENST00000368558
NDRG4	ENSG00000103034	-	-0.334534	-0.694303	0.00279215	-0.3052	-0.649159	0.0347844	-0.02895	-0.0979241	0.0428347	33	0.596812	-0.565952	2.08413	39	-0.37414	-0.0896323	0.0400188	-0.0621609	5.16806	2.64878	0.507519	6.38716	2.51816	promoter10675	ENST00000258187,ENST00000394282
ETNPPL	ENSG00000164089	-	-0.334285	-0.745827	0.0823081	-0.2553	-0.661524	0.161827	-0.0786	-0.3445	0.170607	3	0.537061	-0.627185	2.56475	34	-0.369265	-0.304661	0.161376	0.208118	5.27167	2.07933	0.67619	3.58496	2.00857	promoter3683	ENST00000296486
COX4I2	ENSG00000131055	down	-0.3341	-0.678014	-0.0082634	-0.3341	-0.678014	-0.0082634	NA	NA	NA	0	NA	-0.528622	1.84817	41.8	-0.273717	-0.148835	-0.105466	-0.211535	0.144477	0.861233	0.137504	0.137504	0.137504	promoter13406	ENST00000376075
TMCO3	ENSG00000150403	-	0.33391	-0.0186531	0.720919	0.1986	-0.182205	0.6015	0.1305	-0.228002	0.489007	1	0.555728	0.426513	1.8091	60.3	0.188437	0.19261	-0.0640518	-0.018585	1.66015	0.882767	0.750321	1.80735	1.60656	promoter9239	ENST00000434316
BRE	ENSG00000158019	-	-0.333845	-0.661527	0.0242865	-0.16205	-0.572005	0.243851	-0.17155	-0.547339	0.236311	1	0.692564	-0.423464	1.6982	38.3	-0.208968	-0.439923	-0.00425685	0.22117	2.27225	1.744	2.5237	3.49825	1.63117	promoter1552	ENST00000344773,ENST00000379624
TMEM147	ENSG00000105677	up	0.333821	0.0402218	0.636092	0.2844	-0.0344987	0.602217	0.047055	-0.134002	0.227101	4	0.617476	0.425681	1.53088	58.9	0.152937	0.237746	0.0477397	0.0827382	2.98516	2.75295	1.77352	3.08746	2.36854	promoter12632	ENST00000222284,ENST00000392204,ENST00000477168
RP6-65G23.3	ENSG00000259153	-	-0.33375	-0.647608	0.0282694	-0.33375	-0.647608	0.0282694	NA	NA	NA	0	NA	-0.546936	1.90174	37.6	-0.084465	-0.103904	-0.0218203	-0.380388	NA	NA	NA	NA	NA	promoter9511	ENST00000557691
CASC3	ENSG00000108349	-	0.33362	-0.0189931	0.660627	0.3081	-0.0326258	0.629249	0.02761	-0.053511	0.104404	23	0.668239	0.533383	2.04639	58.2	0.639774	0.0475131	0.0367034	-0.117201	3.94179	2.82423	2.48959	3.47249	4.33205	promoter11387	ENST00000264645
PRDM16	ENSG00000142611	-	-0.3336	-0.695804	0.0235285	-0.3336	-0.695804	0.0235285	NA	NA	NA	0	NA	-0.57211	2.00599	38.3	-0.0321335	-0.355246	0.170744	-0.013986	1.84013	0.137504	0.137504	0.137504	0.137504	promoter33	ENST00000270722
ZNF558	ENSG00000167785	-	0.3336	-0.0257234	0.660314	0.20975	-0.186509	0.620518	0.1248	-0.220706	0.466502	1	0.644011	0.437365	1.90279	61.7	0.106486	-0.00287919	-0.0347297	0.299029	NA	NA	NA	NA	NA	promoter12982	ENST00000301475
CSK	ENSG00000103653	-	0.333475	-0.0303836	0.696279	0.28125	-0.0731566	0.638907	0.05205	-0.112207	0.215604	2	1.82214	0.48389	1.87261	56	0.358872	0.157383	-0.00915869	-0.0415234	0.784173	0.200269	0.699653	0.137504	0.280396	promoter10047	ENST00000220003
XPNPEP1	ENSG00000108039	-	0.33345	-0.024503	0.688695	0.1883	-0.235111	0.587102	0.153	-0.249419	0.569153	1	0.423598	0.427029	1.85633	60.3	0.136252	-0.0733854	-0.0808423	0.28332	2.08885	0.827676	2.0155	2.96347	2.27366	promoter7435	ENST00000369680,ENST00000369683,ENST00000502935
SLC35A1	ENSG00000164414	-	-0.3333	-0.731619	0.084015	-0.3333	-0.731619	0.084015	NA	NA	NA	0	NA	-0.816942	2.90392	36.9	-0.101581	-0.296162	-0.0357968	-0.454996	1.4114	1.24013	1.04463	2.56071	1.66329	promoter4643	ENST00000369552,ENST00000369556
MAST1	ENSG00000105613	-	0.333042	-0.0636879	0.709863	0.347	-0.0563237	0.725918	-0.011815	-0.0926914	0.074038	17	0.814065	0.626136	2.36367	60.3	0.22876	0.0619237	-0.195935	0.139517	0.371446	0.200269	0.137504	0.137504	0.137504	promoter12509	ENST00000589040
C10orf76	ENSG00000120029	up	0.333	0.0392964	0.627329	0.333	0.0392964	0.627329	NA	NA	NA	0	NA	0.462564	1.61872	61.7	0.182511	0.138176	-0.123874	0.0180032	NA	NA	NA	NA	NA	promoter7422	ENST00000370033
HOPX	ENSG00000171476	-	-0.333	-0.705221	0.0372176	-0.333	-0.705221	0.0372176	NA	NA	NA	0	NA	-0.602723	2.13873	39.7	-0.311239	-0.256868	-0.209348	-0.243964	4.80872	3.88436	0.829848	4.27053	1.86914	promoter3617	ENST00000337881,ENST00000556376
L3MBTL2	ENSG00000100395	-	0.332993	-0.0319787	0.667408	0.21135	-0.194402	0.612101	0.1225	-0.217284	0.475708	1	0.811279	0.431463	1.79714	58.2	0.120678	0.133934	-0.0254845	0.151366	1.1442	0.882767	0.711297	1.53605	1.04921	promoter14060	ENST00000216237
MMS19	ENSG00000155229	up	0.33289	0.0192987	0.637852	0.29395	-0.0067353	0.603645	0.04177	-0.114513	0.204503	7	0.873758	0.444513	1.65381	61	0.201891	0.200657	-0.339861	-0.297895	1.57926	0.535195	0.636527	1.88753	1.18482	promoter7396	ENST00000434538,ENST00000444411,ENST00000495415
SCG3	ENSG00000104112	down	-0.33286	-0.643005	-0.0306687	-0.2885	-0.61988	0.044955	-0.0408	-0.273906	0.174231	3	0.757042	-0.487165	1.6853	39	-0.282497	-0.364227	-0.170784	-0.0112254	5.39614	1.97055	0.672165	5.91886	3.66661	promoter9987	ENST00000220478
2019-03-04	ENSG00000144583	down	-0.33271	-0.6433	-0.0378731	-0.22555	-0.5514	0.10203	-0.10465	-0.316303	0.111205	3	0.903897	-0.451798	1.65085	39.7	-0.227896	-0.225987	-0.011279	-0.00919419	NA	NA	NA	NA	NA	promoter2381	ENST00000273067
B9D1	ENSG00000108641	down	-0.3327	-0.599908	-0.0454003	-0.3327	-0.599908	-0.0454003	NA	NA	NA	0	NA	-0.440426	1.35607	39	-0.233429	-0.0179069	0.0473851	-0.141705	0.454559	0.137504	0.179347	0.378512	0.232194	promoter11782	ENST00000261499,ENST00000461069
KCNH2	ENSG00000055118	-	0.332695	-0.00565785	0.661668	0.33975	0.0239864	0.669524	-0.008394	-0.090233	0.0821798	14	1.20572	0.528077	1.91037	59.6	0.257442	0.0149798	-0.0434704	0.212186	0.433505	0.137504	0.137504	0.925999	0.207088	promoter5813	ENST00000430723
PSMG1	ENSG00000183527	down	-0.332685	-0.615613	-0.0425259	-0.2352	-0.563511	0.125516	-0.096235	-0.369151	0.183203	2	0.438098	-0.42999	1.55954	41.1	-0.431076	0.00826894	0.0716736	0.0644904	2.31263	1.57528	2.29022	3.60881	2.62883	promoter13873	ENST00000331573,ENST00000380900,ENST00000481921
IKZF4	ENSG00000123411	-	0.332555	-0.0080145	0.686954	0.19215	-0.194852	0.557918	0.1437	-0.190109	0.489313	1	0.681948	0.425379	1.808	63.1	0.0331653	0.273201	-0.24018	-0.121167	1.35172	0.584963	0.375658	1.32193	0.856992	promoter8517	ENST00000262032
COQ10B	ENSG00000115520	down	-0.3325	-0.588912	-0.0780745	-0.3102	-0.562604	-0.0670952	-0.025355	-0.121213	0.0723201	9	1.00148	-0.433279	1.30448	37.6	-0.159745	-0.184721	0.0847788	-0.00403364	2.34866	2.27422	3.18349	2.96347	2.28911	promoter1858	ENST00000263960
ATP6V1E2	ENSG00000250565	down	-0.3325	-0.620332	-0.00428273	-0.3325	-0.620332	-0.00428273	NA	NA	NA	0	NA	-0.495497	1.65926	34.8	0.0239889	-0.107273	0.188783	-0.223429	0.30034	0.200269	0.179347	0.378512	0.324874	promoter2083	ENST00000522587
PLCB3	ENSG00000149782	up	0.332425	0.014368	0.633666	0.2897	-0.0192258	0.5977	0.046335	-0.0766406	0.171925	6	1.02105	0.456631	1.68164	63.8	0.280248	0.205482	-0.0188252	-0.0479252	0.813181	0.485427	0.402631	0.137504	0.137504	promoter7692	ENST00000279230,ENST00000325234
MAST4	ENSG00000069020	down	-0.3324	-0.614619	-0.0551515	-0.3324	-0.614619	-0.0551515	NA	NA	NA	0	NA	-0.47767	1.52255	39.7	0.0322844	-0.432095	0.0843975	0.00653784	2.66718	0.907788	0.179347	2.7866	0.816377	promoter3828	ENST00000403625
EXOSC2	ENSG00000130713	-	-0.33235	-0.662403	0.0201979	-0.33235	-0.662403	0.0201979	NA	NA	NA	0	NA	-0.538951	1.89542	39	-0.458618	0.228625	0.0966764	-0.212282	1.17705	0.827676	0.967358	1.72247	1.36141	promoter6566	ENST00000372358,ENST00000430138
CLASRP	ENSG00000104859	up	0.3322	0.0417469	0.617401	0.3322	0.0417469	0.617401	NA	NA	NA	0	NA	0.448983	1.55285	61	0.371041	0.120261	0.0168834	-0.0254347	0.627094	0.258008	0.466846	0.137504	0.300303	promoter12731	ENST00000221455,ENST00000391952,ENST00000587112,ENST00000588247,ENST00000592056
MAP2K3	ENSG00000034152	-	0.332	-0.000605048	0.632228	0.332	-0.000605048	0.632228	NA	NA	NA	0	NA	0.492542	1.84091	64.5	0.445974	-0.0242856	-0.0143097	0.0565435	0.491448	0.923998	3.13039	0.485427	0.525409	promoter11307	ENST00000342679,ENST00000361818
DCAF7	ENSG00000136485	-	0.33194	-0.00766715	0.67582	0.272	-0.0619401	0.617013	0.05639	-0.085783	0.211209	4	1.25552	0.462829	1.84375	56.7	0.285828	0.141723	-0.042583	-0.00730606	2.80256	1.65517	1.70826	2.67807	2.69578	promoter11526	ENST00000310827
CISD2	ENSG00000145354	down	-0.331655	-0.647603	-0.0486165	-0.19895	-0.579735	0.179023	-0.13725	-0.525435	0.203104	1	0.474148	-0.423649	1.55898	40.4	0.0823669	-0.242163	0.0572322	-0.206621	1.38051	0.792481	1.1731	3	1.78837	promoter3430	ENST00000273986
PITPNM1	ENSG00000110697	down	-0.331635	-0.652157	-0.00588095	-0.2816	-0.628838	0.0698334	-0.046435	-0.273608	0.186508	2	1.31532	-0.50839	1.90603	38.3	-0.0504766	-0.0236364	0.334496	-0.0997813	0.284781	0.137504	0.137504	0.137504	0.137504	promoter8172	ENST00000527370
SYT11	ENSG00000132718	down	-0.331625	-0.63528	-0.0125788	-0.21555	-0.57052	0.125848	-0.11185	-0.417013	0.168632	1	0.728516	-0.433255	1.5646	40.4	-0.202782	-0.0806777	-0.0206997	-0.170496	5.87944	2.98174	2.28979	5.96116	5.42615	promoter509	ENST00000368324
BRD7	ENSG00000166164	-	0.33157	-0.0714586	0.729215	0.2931	-0.1086	0.6921	0.03799	-0.0807787	0.17151	5	1.19011	0.70379	2.80129	62.4	0.229217	0.120938	-0.412309	-0.0586744	2.28126	1.34353	1.85591	2.40599	2.85193	promoter11036	ENST00000394688,ENST00000394689
TMEM145	ENSG00000167619	-	0.3315	-0.0168005	0.646415	0.3315	-0.0168005	0.646415	NA	NA	NA	0	NA	0.499077	1.8446	63.1	0.129882	0.0639175	-0.132955	0.172324	0.423815	0.137504	0.137504	1.37851	0.16261	promoter12708	ENST00000301204
DHFRL1	ENSG00000178700	down	-0.331245	-0.599322	-0.041298	-0.2444	-0.617923	0.13154	-0.09062	-0.403812	0.228204	1	0.768439	-0.435831	1.50649	41.1	-0.130423	-0.316585	0.0435966	0.0547731	NA	NA	NA	NA	NA	promoter3085	ENST00000314636
FAM155A	ENSG00000204442	down	-0.3312	-0.592503	-0.0816042	-0.3312	-0.592503	-0.0816042	NA	NA	NA	0	NA	-0.431073	1.2531	33.3	0.00670311	-0.392109	-0.0270763	-0.0727435	1.26139	0.320773	0.137504	2.29278	0.701097	promoter9356	ENST00000375915
MICU3	ENSG00000155970	down	-0.33115	-0.611606	-0.0444378	-0.33115	-0.611606	-0.0444378	NA	NA	NA	0	NA	-0.471916	1.57192	35.5	-0.199908	-0.242201	0.0851299	0.0553236	1.22505	1.22445	1.04232	3.23266	1.24858	promoter5850	ENST00000318063
BMPER	ENSG00000164619	-	-0.33075	-0.680306	0.0339326	-0.22345	-0.569677	0.148303	-0.1034	-0.403729	0.16593	2	0.824306	-0.50098	2.08361	36.9	-0.195398	-0.406799	-0.00821431	0.0930032	0.945667	0.258008	0.137504	1.76553	0.759394	promoter5184	ENST00000426693
SPOCK2	ENSG00000107742	-	-0.330675	-0.69651	0.00078465	-0.26855	-0.638702	0.0879282	-0.063465	-0.24211	0.136218	6	0.52615	-0.518355	1.92616	38.3	-0.267804	-0.292919	-0.0992605	-0.0568921	2.312	4.30721	0.137504	2.76553	0.639987	promoter7340	ENST00000317376,ENST00000536168
DDX27	ENSG00000124228	up	0.33061	0.0628252	0.598483	0.31845	0.0399561	0.602718	0.01223	-0.0861432	0.111701	4	2.37152	0.429298	1.46036	61	0.176466	0.203439	0.0134718	0.0628646	1.55425	0.666712	2.79939	1.96347	1.57547	promoter13497	ENST00000371764
C18orf21	ENSG00000141428	down	-0.3306	-0.597812	-0.0678985	-0.3306	-0.597812	-0.0678985	NA	NA	NA	0	NA	-0.443349	1.35017	36.2	-0.270093	-0.1844	0.0484662	0.0596115	NA	NA	NA	NA	NA	promoter12207	ENST00000333234,ENST00000592875
VTA1	ENSG00000009844	down	-0.330591	-0.638362	-0.0223486	-0.2952	-0.598802	0.00985916	-0.03479	-0.138301	0.0639111	13	0.688506	-0.486938	1.68976	42.6	-0.0780771	-0.145363	0.129038	-0.13446	2.82035	1.95919	2.19715	3.47249	2.56119	promoter4703	ENST00000367630
WBSCR17	ENSG00000185274	-	-0.33041	-0.673952	0.0359211	-0.3041	-0.643105	0.0597505	-0.027675	-0.100006	0.0417102	34	0.558087	-0.578983	2.15084	46.8	-0.372752	-0.285183	-0.112115	-0.0331619	0.137504	0.374231	0.137504	2.45943	0.137504	promoter5245	ENST00000333538
NFASC	ENSG00000163531	-	0.33031	-0.0099672	0.67695	0.2398	-0.128201	0.583507	0.08675	-0.186107	0.342811	2	0.631432	0.464969	1.96951	59.6	0.385711	0.290666	0.0312297	-0.180178	1.48445	1.05552	0.286657	2.32193	3.12793	promoter638	ENST00000512826
CTC-503J8.6	ENSG00000267427	-	0.33025	-0.0366273	0.655438	0.33025	-0.0366273	0.655438	NA	NA	NA	0	NA	0.54067	2.07987	55.3	0.210943	-0.127286	-0.31079	0.146223	NA	NA	NA	NA	NA	promoter12957	ENST00000586154
GRIN2A	ENSG00000183454	down	-0.330033	-0.613746	-0.0492391	-0.30365	-0.598806	-0.00140989	-0.02603	-0.0793145	0.0299318	19	1.67833	-0.457557	1.55023	39.7	-0.0638379	-0.239548	0.0787953	-0.0753757	0.612719	0.631517	0.137504	4.71699	1.0701	promoter10898	ENST00000396573
DHRS12	ENSG00000102796	-	-0.32963	-0.737025	0.095504	-0.094965	-0.544253	0.362099	-0.23785	-0.723116	0.344905	1	0.662138	-0.415061	2.11488	43.3	-0.165024	-0.198031	-0.0492134	-0.101219	NA	NA	NA	NA	NA	promoter9316	ENST00000444610
GOLGA8B,GOLGA8A	ENSG00000215252,ENSG00000175265	-	-0.329625	-0.700302	0.0369446	-0.2189	-0.599133	0.173028	-0.1062	-0.444232	0.213312	1	0.699531	-0.507447	2.10427	41.8	-0.430216	-0.156014	-0.0355245	0.0432591	NA	NA	NA	NA	NA	promoter10169	ENST00000484716,ENST00000543376,ENST00000564575,ENST00000567956,ENST00000569100
RAPGEF5	ENSG00000136237	-	0.329565	-0.0355422	0.68622	0.25685	-0.130321	0.625742	0.072255	-0.112402	0.254807	3	1.29132	0.541315	2.35574	56	0.287604	0.225089	-0.229329	-0.200707	0.617916	2.2218	0.3285	2.58496	4.62671	promoter5533	ENST00000401957
SMIM19	ENSG00000176209	-	-0.32955	-0.641929	0.010443	-0.32955	-0.641929	0.010443	NA	NA	NA	0	NA	-0.547012	1.92675	42.6	-0.191741	-0.308076	0.0240904	-0.0231052	NA	NA	NA	NA	NA	promoter5932	ENST00000414154,ENST00000417410
DNAJB1	ENSG00000132002	-	0.329503	-0.040581	0.715337	0.32565	-0.0392813	0.712429	0.0033335	-0.0402014	0.0484524	19	2.59952	0.618905	2.38857	60.3	0.639168	-0.109118	-0.056299	0.0325556	5.16089	4.96226	5.7945	6.01123	5.73409	promoter13054	ENST00000254322
MYSM1	ENSG00000162601	-	-0.3295	-0.675608	0.0209245	-0.3295	-0.675608	0.0209245	NA	NA	NA	0	NA	-0.533176	1.88946	40.4	-0.248076	-0.126625	0.183841	0.0253656	2.50173	1.57202	2.95256	3.15381	2.50114	promoter1066	ENST00000472487
NAP1L5	ENSG00000177432	-	-0.329495	-0.626424	0.0104124	-0.30375	-0.605509	0.0247421	-0.025655	-0.0897317	0.0352252	39	0.653769	-0.521523	1.91431	39.7	-0.355766	-0.134285	0.0973246	0.0658537	3.01102	2.12813	1.34462	6.34696	2.86647	promoter3658	ENST00000323061
SLC22A18	ENSG00000110628	-	-0.32945	-0.665811	0.0196345	-0.32945	-0.665811	0.0196345	NA	NA	NA	0	NA	-0.568819	1.9998	38.3	-0.555179	-0.202193	-0.133541	0.055012	0.144477	0.137504	0.137504	0.137504	0.137504	promoter7526	ENST00000312221
ARHGEF40	ENSG00000165801	-	0.32945	-0.0324025	0.691321	0.17945	-0.204402	0.606912	0.14185	-0.217601	0.5025	1	0.471664	0.428016	1.97724	62.4	0.363609	-0.032052	0.023318	0.119777	1.56224	0.631517	1.24777	0.378512	0.648601	promoter9381	ENST00000298694
HIST1H2BD	ENSG00000158373	up	0.329425	0.00202229	0.63936	0.31455	-0.0212214	0.61981	0.01532	-0.0552525	0.0886911	7	2.60542	0.474359	1.74869	58.2	0.770016	-0.213674	-0.0241297	-0.106113	NA	NA	NA	NA	NA	promoter4478	ENST00000289316
PHRF1	ENSG00000070047	-	0.3294	-0.0103952	0.696626	0.3294	-0.0103952	0.696626	NA	NA	NA	0	NA	0.530406	1.97898	59.6	0.593656	0.0426631	0.0611403	-0.0447723	0.428438	0.137504	0.179347	0.137504	0.16261	promoter7506	ENST00000264555
CCDC23	ENSG00000177868	up	0.32935	0.0137597	0.657427	0.32935	0.0137597	0.657427	NA	NA	NA	0	NA	0.523308	1.9424	61	0.0961766	0.278398	-0.0198186	0.128914	1.60858	2.16993	2.59449	3.21723	2.37297	promoter1006	ENST00000372521,ENST00000372522,ENST00000537227
NMT2	ENSG00000152465	-	-0.328985	-0.642222	0.0087127	-0.3083	-0.643833	0.0338902	-0.019695	-0.1704	0.129002	4	1.06002	-0.506921	1.77039	42.6	0.00409096	-0.154995	0.213783	-0.142234	1.6954	1.25167	0.78632	1.926	0.774591	promoter7252	ENST00000378150,ENST00000378165
RNF114	ENSG00000124226	-	0.32872	-0.0722976	0.702818	0.27675	-0.113327	0.658524	0.04684	-0.171519	0.267734	3	1.33592	0.537661	2.21727	55.3	0.158321	0.0687663	-0.0622408	0.248332	3.387	2.34939	3.84876	2.848	4.00902	promoter13501	ENST00000244061
SHC1	ENSG00000160691	down	-0.328685	-0.663788	-0.00211585	-0.34525	-0.678601	-0.0145256	0.017295	-0.0278539	0.073198	34	1.18055	-0.553368	1.96515	41.1	-0.157919	-0.137566	0.100016	-0.157867	2.03357	2.05552	2.14097	1	0.962738	promoter1257	ENST00000368445,ENST00000368449,ENST00000368453,ENST00000448116
FMN2	ENSG00000155816	down	-0.32865	-0.625228	-0.0659939	-0.32865	-0.625228	-0.0659939	NA	NA	NA	0	NA	-0.467712	1.49153	36.9	0.0271621	-0.346686	0.0888919	-0.0592959	3.23261	1.76303	0.259683	2.70044	1.41242	promoter732	ENST00000319653
ADSSL1	ENSG00000185100	-	-0.328645	-0.647112	0.0139639	-0.2058	-0.607186	0.179409	-0.12085	-0.523107	0.261277	1	0.43104	-0.451653	1.83851	43.3	-0.143637	-0.129942	0.0903375	-0.0877375	0.542373	0.137504	0.497882	0.378512	0.761759	promoter9637	ENST00000330877
PITPNB	ENSG00000180957	-	0.3286	-0.024711	0.657614	0.2798	-0.0928005	0.616723	0.048175	-0.212312	0.302401	1	1.27722	0.475428	1.8975	55.3	0.146779	0.0615346	-0.0611352	0.205979	3.29087	3.28841	3.60292	4.32912	3.59367	promoter14182	ENST00000320996,ENST00000335272
DDX19A	ENSG00000168872	up	0.3284	0.00632524	0.670405	0.3284	0.00632524	0.670405	NA	NA	NA	0	NA	0.527955	1.97958	60.3	0.121525	0.118937	-0.0537834	0.233709	2.13139	1.17948	1.3122	1.63227	1.22296	promoter10724	ENST00000302243
GDAP1	ENSG00000104381	down	-0.32823	-0.573048	-0.0815312	-0.29595	-0.557306	-0.0400064	-0.032675	-0.116812	0.0514151	18	0.746813	-0.427212	1.3444	38.3	-0.192843	-0.147017	-0.0393719	-0.126723	2.74196	1.19202	1.33931	5.27798	3.08197	promoter5971	ENST00000220822
ITSN1	ENSG00000205726	up	0.328228	0.0156258	0.634566	0.3436	0.0339054	0.644315	-0.016155	-0.0728515	0.0383957	25	1.36296	0.462773	1.63896	59.6	0.325587	-0.0799665	-0.116621	0.100532	4.23346	2.40676	3.17265	3.75489	1.91826	promoter13778	ENST00000381291,ENST00000381318,ENST00000399349,ENST00000399352
IPCEF1	ENSG00000074706	-	-0.328145	-0.708646	0.0537446	-0.2653	-0.635723	0.15118	-0.06137	-0.266226	0.138801	2	1.10803	-0.581573	2.30984	42.6	-0.224318	-0.276793	0.0416407	-0.0388222	0.614927	0.631517	5.34852	3.23266	1.5501	promoter5071	ENST00000265198
SH3BGRL3	ENSG00000142669	up	0.32799	0.0896614	0.573038	0.30615	0.0617349	0.557913	0.021015	-0.05213	0.0975238	23	0.707307	0.394841	1.29961	66	0.368919	0.0599743	-0.0651626	-0.0992147	3.34474	4.43712	2.9733	1.32193	1.84012	promoter151	ENST00000270792,ENST00000319041
TMA16	ENSG00000198498	down	-0.327945	-0.618914	-0.0694897	-0.2056	-0.558746	0.173501	-0.1278	-0.495524	0.232718	1	0.530848	-0.401382	1.30022	37.6	-0.200536	-0.293691	-0.0354811	0.0573638	NA	NA	NA	NA	NA	promoter3493	ENST00000358572
NFIB	ENSG00000147862	down	-0.327905	-0.628834	-0.00753902	-0.3352	-0.643336	-0.0195542	0.008657	-0.0846098	0.106101	13	0.90711	-0.489362	1.60682	36.9	0.243344	-0.400946	0.213005	-0.118756	4.82608	2.82409	0.337165	4.01792	3.20661	promoter6649	ENST00000380959
KLC2	ENSG00000174996	up	0.32786	0.0659854	0.594391	0.3377	0.0842203	0.600944	-0.011395	-0.0834404	0.0616927	19	0.924781	0.415249	1.36108	60.3	0.108458	0.253178	0.0107711	0.0643845	0.607146	0.263034	0.137504	0.137504	0.137504	promoter7733	ENST00000316924,ENST00000394065,ENST00000394066,ENST00000394067,ENST00000394078,ENST00000475757
GALNS	ENSG00000141012	up	0.32775	0.000447179	0.630706	0.32775	0.000447179	0.630706	NA	NA	NA	0	NA	0.492924	1.79706	63.8	0.316471	0.155611	-0.00576634	0.015076	0.759335	0.535195	0.729678	0.678072	0.45938	promoter11169	ENST00000268695,ENST00000567525
HAP1	ENSG00000173805	-	0.32765	-0.0210533	0.672802	0.32765	-0.0210533	0.672802	NA	NA	NA	0	NA	0.542466	2.05713	58.9	0.682215	-0.0262735	0.0603987	-0.0530765	0.773737	0.137504	0.137504	0.378512	0.210811	promoter11870	ENST00000341193,ENST00000347901
PDE4D	ENSG00000113448	down	-0.327605	-0.591464	-0.0400632	-0.2899	-0.573631	0.0023444	-0.03884	-0.181902	0.103204	7	0.746713	-0.438742	1.47331	40.4	0.0246828	-0.366768	0.0438512	-0.0528055	2.2081	0.886998	0.259683	2.848	1.15862	promoter4186	ENST00000340635
SCAMP2	ENSG00000140497	-	0.32759	-0.0537065	0.691657	0.2986	-0.074302	0.658613	0.028655	-0.0720505	0.126303	14	0.616583	0.574311	2.27488	58.9	0.260631	0.15154	-0.0235549	0.138585	3.63661	3.05458	4.66584	1.07039	3.18711	promoter10305	ENST00000268099
ZNF326	ENSG00000162664	up	0.3275	0.0273026	0.627301	0.3275	0.0273026	0.627301	NA	NA	NA	0	NA	0.45995	1.61073	60.3	0.314325	-0.00443176	-0.257569	-0.107512	NA	NA	NA	NA	NA	promoter342	ENST00000340281,ENST00000455342
GPR116	ENSG00000069122	-	-0.327495	-0.711005	0.0293353	-0.2159	-0.632127	0.193219	-0.108	-0.458701	0.248525	1	0.517904	-0.493055	2.10682	41.1	-0.263664	-0.265421	0.105778	0.141809	0.2757	4.57119	0.137504	0.765535	0.137504	promoter4921	ENST00000456426
KCNC1	ENSG00000129159	-	0.32746	-0.0005546	0.648247	0.335	-0.00305379	0.661111	-0.0093355	-0.13132	0.13221	2	3.10311	0.4807	1.74249	63.1	0.498494	-0.166046	-0.221865	-0.073613	0.25953	0.311465	0.137504	2.26303	0.304708	promoter7573	ENST00000526029
COLCA2	ENSG00000214290	-	-0.32745	-0.646189	0.0241936	-0.32745	-0.646189	0.0241936	NA	NA	NA	0	NA	-0.567835	1.99459	36.9	-0.122697	-0.212963	0.0649415	-0.167233	NA	NA	NA	NA	NA	promoter7845	ENST00000526216
HECTD3	ENSG00000126107	up	0.32735	0.0300418	0.592217	0.32735	0.0300418	0.592217	NA	NA	NA	0	NA	0.412312	1.37851	63.1	0.134005	0.0847511	-0.0864256	0.10713	1.29583	0.666712	0.611975	0.847997	0.793617	promoter1017	ENST00000372168,ENST00000372172,ENST00000486132
KLF9	ENSG00000119138	down	-0.327295	-0.638397	-0.00757379	-0.232	-0.576927	0.158201	-0.089715	-0.407714	0.224502	1	1.07393	-0.446317	1.70623	37.6	-0.105679	-0.358412	-0.00718914	0.0105853	1.74503	3.21044	1.74078	2.37851	1.21001	promoter6713	ENST00000377126
DGCR6L	ENSG00000128185	-	0.327205	-0.0191367	0.660106	0.14385	-0.256673	0.549524	0.18635	-0.214818	0.579538	1	0.67007	0.387712	1.78312	62.4	0.0531025	0.0535111	0.0140476	0.295146	NA	NA	NA	NA	NA	promoter14138	ENST00000248879,ENST00000405465
FAM131B	ENSG00000159784	-	0.3271	-0.0144803	0.658931	0.3271	-0.0144803	0.658931	NA	NA	NA	0	NA	0.495712	1.87925	60.3	0.224608	0.131824	-0.262942	-0.123662	0.464712	0.361233	0.179347	2.16993	2.24475	promoter5798	ENST00000410085,ENST00000443739
LYAR	ENSG00000145220	up	0.32699	0.017323	0.620921	0.2907	-0.0455786	0.595915	0.0381	-0.0947174	0.173707	4	1.40199	0.43348	1.61705	59.6	0.256713	0.143118	-0.0242728	0.00937683	1.3005	1.14048	1.94227	1.32193	1.35227	promoter3551	ENST00000343470,ENST00000452476
MYO9B	ENSG00000099331	up	0.326945	0.00799692	0.663503	0.209	-0.152037	0.567829	0.11695	-0.183029	0.415424	2	0.451514	0.40896	1.72901	57.4	0.288128	0.291416	0.104243	-0.0663416	1.10203	0.806766	1.91198	0.263034	0.971397	promoter12545	ENST00000397274
CHRNB1	ENSG00000170175	up	0.32685	0.0534436	0.593937	0.32685	0.0534436	0.593937	NA	NA	NA	0	NA	0.436744	1.50552	66	0.0654261	0.200632	-0.159849	0.0108375	1.45872	0.137504	0.375658	0.378512	0.74515	promoter11233	ENST00000306071
DENND5A	ENSG00000184014	-	0.326665	-0.0765605	0.705767	0.2567	-0.152562	0.648888	0.066055	-0.140217	0.268821	4	0.506619	0.573845	2.5563	60.3	-0.00260274	0.218966	-0.0979146	0.259568	3.63755	2.3891	3.27754	2.76553	4.53392	promoter7989	ENST00000528725,ENST00000529977,ENST00000531747
MAPKAP1	ENSG00000119487	up	0.3263	0.0131142	0.642001	0.3263	0.0131142	0.642001	NA	NA	NA	0	NA	0.494607	1.83175	57.4	0.268739	0.222838	0.0232299	0.0262594	3.70444	2.80735	2.86757	3.26303	2.70967	promoter6836	ENST00000265960,ENST00000350766,ENST00000373503,ENST00000394063
LCAT	ENSG00000213398	up	0.32624	0.0243726	0.633714	0.27345	-0.0558679	0.606532	0.05085	-0.121304	0.249701	1	2.47874	0.433673	1.61071	60.3	0.292283	0.054333	-0.0430098	0.0440476	0.598109	0.451519	0.179347	0.137504	0.16261	promoter11087	ENST00000264005,ENST00000570396,ENST00000570980,ENST00000573538
USP22	ENSG00000124422	-	-0.3262	-0.638056	0.00345787	-0.3262	-0.638056	0.00345787	NA	NA	NA	0	NA	-0.499764	1.72891	36.9	-0.175011	-0.301136	-0.0531473	-0.0767645	3.08073	1.83395	2.18918	3.60881	2.35233	promoter11788	ENST00000261497,ENST00000537526
TSPAN5	ENSG00000168785	down	-0.326052	-0.612738	-0.0479114	-0.2978	-0.599701	0.00738762	-0.030695	-0.180905	0.135515	8	0.523989	-0.434433	1.41902	32.6	-0.0150817	-0.317468	0.061981	-0.0399019	2.59811	2.40522	0.408836	3.82782	2.65832	promoter3662	ENST00000305798,ENST00000508798
MED27	ENSG00000160563	-	0.325735	-0.277531	0.909654	0.20065	-0.286116	0.690339	0.12875	-0.299327	0.588826	1	0.451602	0.943738	4.41823	55.3	-0.115687	0.151114	-0.654964	0.253347	1.34961	0.802036	1.28775	2	1.34319	promoter6880	ENST00000292035
TUBA3FP	ENSG00000161149	up	0.32555	0.0259166	0.649777	0.32555	0.0259166	0.649777	NA	NA	NA	0	NA	0.481878	1.7783	61.7	0.0584021	0.357015	-0.140626	-0.0741658	NA	NA	NA	NA	NA	promoter14149	ENST00000422086
TOP2B	ENSG00000077097	down	-0.325084	-0.59617	-0.0662715	-0.306	-0.604214	-0.0147525	-0.02026	-0.14411	0.118704	4	1.37668	-0.449049	1.49114	36.2	0.0399999	-0.2429	0.102712	-0.143436	4.59898	2.59925	4.03619	5.06609	4.38014	promoter2912	ENST00000264331,ENST00000435706
DDX21	ENSG00000165732	up	0.325025	0.0331883	0.644401	0.2904	-0.0147931	0.599121	0.036845	-0.0911237	0.151314	9	0.828248	0.440491	1.67043	56.7	0.0795279	0.277609	-0.0853471	-0.00199317	1.84498	1.27791	3.815	1.88753	1.76216	promoter7040	ENST00000354185
PDE7A	ENSG00000205268	down	-0.324614	-0.620542	-0.0384706	-0.3129	-0.619704	-0.000855688	-0.008936	-0.15432	0.1358	2	2.94705	-0.468732	1.58906	35.5	-0.103413	-0.396718	-0.0367867	-0.00538824	1.41388	0.200269	1.69099	1.26303	1.46381	promoter6178	ENST00000401827
AFF3	ENSG00000144218	-	-0.324593	-0.717978	0.0582679	-0.2773	-0.67361	0.0735866	-0.0443	-0.153405	0.0701202	13	0.706142	-0.582164	2.36852	40.4	-0.125436	-0.391088	0.0956017	0.0299619	1.44739	0.71648	0.699653	2.37851	0.325409	promoter2227	ENST00000356421
NPLOC4	ENSG00000182446	up	0.32455	0.0159688	0.619305	0.32455	0.0159688	0.619305	NA	NA	NA	0	NA	0.456337	1.67518	58.2	0.0530578	0.268678	0.00344184	0.138043	1.36089	0.806766	1.10248	0.847997	0.857598	promoter12112	ENST00000331134
C8orf33	ENSG00000182307	up	0.32451	0.0274068	0.588031	0.2123	-0.128338	0.562504	0.1047	-0.19564	0.416978	2	0.47325	0.385463	1.49433	55.3	-0.0240314	0.172144	-0.204949	0.0324013	NA	NA	NA	NA	NA	promoter6081	ENST00000331434,ENST00000530455
GID4	ENSG00000141034	up	0.324192	0.0536293	0.58462	0.25615	-0.0595754	0.572116	0.071425	-0.153909	0.289114	1	2.71999	0.386865	1.35181	60.3	0.122579	0.157753	-0.0270497	0.079483	NA	NA	NA	NA	NA	promoter11279	ENST00000268719
TUBGCP6	ENSG00000128159	-	0.32414	-0.0847425	0.732736	0.1217	-0.287106	0.575612	0.1967	-0.215635	0.62781	1	0.734255	0.425956	2.49707	53.9	0.411738	-0.0147985	-0.0564302	-0.0274142	0.447385	0.137504	0.21784	0.137504	0.210811	promoter14303	ENST00000425018
NRN1L,EDC4,CTC-479C5.10,NUTF2	ENSG00000188038,ENSG00000038358,ENSG00000263126,ENSG00000102898	up	0.32408	0.0807565	0.553716	0.335	0.0812305	0.561208	-0.010435	-0.0991573	0.0781866	13	0.986794	0.384622	1.20094	65.2	0.0213413	0.316022	-0.160593	-0.113335	3.49924	2.47196	2.15349	3.9542	3.19067	promoter10700	ENST00000339176,ENST00000358933,ENST00000572067,ENST00000573992,ENST00000587481
CDK4	ENSG00000135446	up	0.323991	0.0368809	0.608797	0.30205	0.00860956	0.59476	0.02112	-0.0377009	0.0777827	31	0.938244	0.428112	1.57533	57.4	0.124184	0.210198	-0.0948016	-0.00107175	3.21846	2.22742	2.4868	2.10434	2.94352	promoter8929	ENST00000257904
TSPO	ENSG00000100300	-	0.323971	-0.00388675	0.660856	0.2754	-0.0376532	0.62251	0.045075	-0.103318	0.204912	4	1.22582	0.454517	1.79355	57.4	0.291564	0.238649	0.108104	0.0324078	0.488309	0.581749	0.953323	0.137504	0.352602	promoter14075	ENST00000337554,ENST00000583777
RP11-527D7.1	ENSG00000225554	-	-0.3239	-0.68263	0.0730664	-0.3239	-0.68263	0.0730664	NA	NA	NA	0	NA	-0.647377	2.35832	38.3	-0.176653	-0.387371	0.0611741	-0.0221786	NA	NA	NA	NA	NA	promoter734	ENST00000413994
HERC6	ENSG00000138642	-	-0.323837	-0.681572	0.0423366	-0.28875	-0.647362	0.0897792	-0.03946	-0.238506	0.167204	2	1.10405	-0.544721	2.12694	38.3	-0.108163	-0.287277	-0.0361324	-0.185414	1.58503	2.79847	0.871177	2.60881	1.12211	promoter3421	ENST00000264346
DKFZP761J1410,CCDC159	ENSG00000105520,ENSG00000183401	up	0.3238	0.0489311	0.612423	0.3238	0.0489311	0.612423	NA	NA	NA	0	NA	0.414215	1.41164	63.1	0.0998976	0.248723	-0.0304651	0.0351293	0.744251	0.861233	0.76817	0.137504	1.03938	promoter12493	ENST00000251473,ENST00000586479,ENST00000589022,ENST00000591608,ENST00000591691
LDLRAP1	ENSG00000157978	up	0.323772	0.0122836	0.612304	0.2127	-0.155241	0.563426	0.11145	-0.188447	0.413304	1	0.866694	0.390271	1.57873	65.2	0.332246	0.167579	0.0562528	-0.0533016	0.164841	1.15079	0.259683	0.137504	0.856704	promoter142	ENST00000374338
RABEP2	ENSG00000177548	-	0.3237	-0.0365206	0.679218	0.3237	-0.0365206	0.679218	NA	NA	NA	0	NA	0.566936	2.18661	61	0.213186	0.0965955	-0.251172	0.00598304	0.137504	0.137504	0.137504	0.137504	0.137504	promoter10979	ENST00000358201
ZNF384	ENSG00000126746	up	0.32355	0.0380491	0.598002	0.32355	0.0380491	0.598002	NA	NA	NA	0	NA	0.42561	1.49733	58.2	0.252523	0.0822966	0.0162661	0.107056	NA	NA	NA	NA	NA	promoter8762	ENST00000319770,ENST00000396795,ENST00000396801
SYT3	ENSG00000213023	-	-0.32353	-0.679665	0.0614211	-0.2903	-0.653222	0.119212	-0.033245	-0.128307	0.0624895	11	0.995549	-0.61322	2.42507	38.3	-0.249701	-0.0115068	0.336321	-0.0156909	0.212388	0.137504	0.137504	0.378512	0.137504	promoter13274	ENST00000544769
AGAP1	ENSG00000157985	up	0.3235	0.0201925	0.640547	0.26155	-0.0688235	0.587301	0.05888	-0.1299	0.245342	2	1.16174	0.425878	1.69968	59.6	0.325512	0.132279	0.0245352	-0.00737737	1.2561	1.04373	0.369452	1.20163	2.96086	promoter1955	ENST00000304032,ENST00000336665
KCNIP4	ENSG00000185774	-	-0.32342	-0.708063	0.063492	-0.30085	-0.67845	0.0798504	-0.022645	-0.0632777	0.0165623	75	0.945187	-0.58543	2.2974	44	-0.41539	-0.301146	-0.144902	-0.0137951	0.703554	0.572023	0.137504	3.79701	1.32679	promoter3581	ENST00000382152
ZSCAN1	ENSG00000152467	-	-0.32315	-0.699827	0.0611686	-0.32315	-0.699827	0.0611686	NA	NA	NA	0	NA	-0.631538	2.37139	41.8	-0.468936	-0.0560164	-0.0448353	-0.15142	NA	NA	NA	NA	NA	promoter12852	ENST00000391700
UACA	ENSG00000137831	-	-0.323108	-0.643736	0.00677042	-0.32285	-0.653481	0.0219219	0.002848	-0.144806	0.1434	8	0.666055	-0.531808	1.9387	39.7	-0.179013	-0.0283071	0.114155	-0.210333	1.48743	3.26272	1.47765	0.765535	2.12674	promoter10279	ENST00000539319
HMGB1	ENSG00000189403	down	-0.323093	-0.604392	-0.0601375	-0.334	-0.60775	-0.0730596	0.011175	-0.0356728	0.0571611	46	1.04941	-0.445589	1.40395	41.8	-0.0925934	-0.298078	-0.0297485	-0.0846665	3.69991	2.26178	3.67144	3.9542	3.96851	promoter9268	ENST00000326004,ENST00000339872,ENST00000341423,ENST00000399489,ENST00000399494,ENST00000490788
ANK2	ENSG00000145362	-	-0.322695	-0.763407	0.15202	-0.30065	-0.733504	0.175382	-0.02391	-0.0753419	0.0241913	41	1.0357	-0.937608	3.46382	41.1	-0.441582	0.0415432	0.415607	-0.121962	4.95852	1.68926	0.670499	5.3505	3.76333	promoter3447	ENST00000505342
KIF13A	ENSG00000137177	-	0.322585	-0.0350682	0.695325	0.2697	-0.0937875	0.642146	0.050105	-0.122501	0.236706	2	1.3264	0.541043	2.24705	56.7	0.370625	-0.130551	-0.0882854	0.212683	2.13832	1.66671	0.924665	1	3.20255	promoter4788	ENST00000378814
ITPKB	ENSG00000143772	up	0.322455	0.0150014	0.606606	0.27575	-0.0457328	0.59372	0.046665	-0.101611	0.202507	5	0.893718	0.428176	1.631	59.6	0.598479	-0.13527	0.0387312	0.00369752	2.76071	1.01428	1.28213	0.584963	1.87751	promoter1433	ENST00000272117,ENST00000366784,ENST00000429204
GLI4	ENSG00000250571	-	0.32235	-0.0165572	0.666035	0.32235	-0.0165572	0.666035	NA	NA	NA	0	NA	0.545997	2.08688	61.7	0.246718	0.132713	-0.0554145	0.111151	NA	NA	NA	NA	NA	promoter6054	ENST00000340042,ENST00000523522
PPP1CC	ENSG00000186298	up	0.322245	0.015323	0.646563	0.2988	-0.0284812	0.616219	0.0275	-0.0435702	0.0959722	24	1.10687	0.444874	1.72669	58.9	0.419851	-0.0147722	-0.100889	-0.0610935	4.72609	3.17772	3.92542	4.83794	4.34187	promoter9026	ENST00000335007
PHYHD1	ENSG00000175287	-	0.3222	-0.0177724	0.64423	0.3222	-0.0177724	0.64423	NA	NA	NA	0	NA	0.492915	1.82977	62.4	0.369957	0.0516842	-0.0746417	-0.00336826	1.64481	0.137504	0.259683	0.263034	0.137504	promoter6547	ENST00000372592,ENST00000412476,ENST00000421063,ENST00000428610
BHLHE40	ENSG00000134107	-	-0.32211	-0.673608	0.0067101	-0.19635	-0.587511	0.190512	-0.1282	-0.487341	0.247616	1	0.484668	-0.429949	1.7119	39.7	0.0942648	-0.366256	0.248456	0.0904979	4.06087	4.68013	2.38783	2.10434	0.935131	promoter2461	ENST00000256495
TSPYL1	ENSG00000189241	down	-0.321905	-0.571785	-0.0832361	-0.2976	-0.549913	-0.0497553	-0.02597	-0.0773525	0.024302	60	0.606705	-0.415065	1.27436	34.8	-0.125913	-0.164332	-0.0184618	-0.143281	3.06073	2.19306	3.03046	5.64097	3.02375	promoter5013	ENST00000368608
ERCC3	ENSG00000163161	up	0.321705	0.0543439	0.60606	0.3297	0.0393351	0.606514	-0.0055225	-0.0994861	0.0853674	7	1.97298	0.447559	1.57285	59.6	0.0180961	0.135977	-0.0294985	0.263987	1.94086	1.25548	2.07804	2.65535	1.9685	promoter2257	ENST00000285398
TM2D2	ENSG00000169490	down	-0.3216	-0.611117	-0.0242774	-0.3216	-0.611117	-0.0242774	NA	NA	NA	0	NA	-0.447153	1.45488	37.6	-0.214097	-0.246778	0.0612218	0.0749447	2.24611	1.62396	2.95427	3.62059	2.15654	promoter6148	ENST00000397070,ENST00000456397
SPTBN4	ENSG00000160460	up	0.321565	0.00281367	0.624599	0.33085	0.010587	0.639316	-0.0100005	-0.1006	0.0840516	6	1.82628	0.458655	1.69864	61.7	0.199776	0.0686097	-0.0137914	0.176478	NA	NA	NA	NA	NA	promoter12686	ENST00000392023
ZC3H11A	ENSG00000058673	-	0.32154	-0.0345121	0.6707	0.28065	-0.075607	0.627724	0.0407	-0.0540861	0.136601	16	0.648902	0.493202	2.05348	57.4	0.17955	-0.0745976	0.0300319	0.418281	4.27729	2.77791	4.65896	4.3505	4.2966	promoter633	ENST00000332127
ADAP1	ENSG00000105963	-	0.321425	-0.00617735	0.617441	0.3134	-0.0136662	0.622509	0.010045	-0.142009	0.172205	2	1.75266	0.448559	1.69191	63.1	0.0315403	0.196807	-0.177581	0.0426306	0.137504	0.137504	0.137504	0.137504	0.137504	promoter5487	ENST00000265846
hsa-mir-1199	ENSG00000141854	down	-0.3214	-0.574924	-0.0583932	-0.3214	-0.574924	-0.0583932	NA	NA	NA	0	NA	-0.430126	1.35066	35.5	-0.118122	-0.196796	0.0849226	-0.0302862	NA	NA	NA	NA	NA	promoter12526	ENST00000587086,ENST00000590772,ENST00000591982
MAG	ENSG00000105695	-	0.321285	-0.0930522	0.703691	0.2789	-0.114223	0.671002	0.045295	-0.00869258	0.108402	39	0.984563	0.605251	2.50411	58.9	0.0642671	0.334099	-0.241454	-0.0345692	0.137504	0.137504	0.137504	0.137504	1.22792	promoter12630	ENST00000392213
SMPD2	ENSG00000135587	-	0.32125	-0.044831	0.640813	0.32125	-0.044831	0.640813	NA	NA	NA	0	NA	0.519322	2.0115	56.7	0.122289	0.0498984	-0.0653576	0.281777	0.188283	0.137504	0.402631	0.137504	0.207088	promoter4657	ENST00000258052
FYN	ENSG00000010810	-	-0.321225	-0.853815	0.186917	-0.3381	-0.865016	0.175621	0.016795	-0.0297413	0.0642804	44	1.01865	-1.30531	4.10089	35.5	-0.835229	-0.225978	-0.0381024	-0.282203	4.44596	2.20129	0.43581	3.08746	3.40608	promoter5006	ENST00000229471
PACRG	ENSG00000112530	-	-0.32115	-0.652118	0.0526386	-0.32115	-0.652118	0.0526386	NA	NA	NA	0	NA	-0.596072	2.23263	36.9	-0.148757	-0.204307	0.028922	-0.214086	1.75839	0.258008	0.137504	3.1375	0.849123	promoter4740	ENST00000366888
STX2	ENSG00000111450	up	0.321125	0.00683049	0.658414	0.28415	-0.0454797	0.61661	0.035105	-0.0884343	0.170501	7	0.918825	0.463923	1.82571	63.1	0.218593	0.252142	0.00422815	-0.00258418	2.63878	1.94376	1.23533	2	2.2598	promoter9117	ENST00000261653
UBE3A	ENSG00000114062	down	-0.3211	-0.607114	-0.0219848	-0.3211	-0.607114	-0.0219848	NA	NA	NA	0	NA	-0.472336	1.62251	39	-0.109677	-0.221361	0.0767098	-0.064588	2.99188	1.81029	2.77435	3.94486	2.73703	promoter10148	ENST00000232165
AP3D1	ENSG00000065000	-	0.32093	-0.0654361	0.700651	0.33745	-0.0455166	0.734305	-0.01756	-0.0696003	0.031887	24	1.49319	0.643574	2.46096	59.6	0.115348	0.178341	-0.519655	-0.16977	2.02005	1.01428	1.003	1.20163	0.671864	promoter12903	ENST00000585652,ENST00000589223
RPF2	ENSG00000197498	down	-0.32086	-0.607422	-0.0128486	-0.29945	-0.58932	0.0138127	-0.02224	-0.132925	0.09103	5	1.50367	-0.451453	1.55666	35.5	-0.142897	-0.255453	0.0521754	-0.000927712	2.51308	1.8645	3.53491	3.79701	3.22717	promoter4663	ENST00000441448
HIP1	ENSG00000127946	-	0.320845	-0.0120792	0.647551	0.2922	-0.0287643	0.609845	0.02942	-0.0383214	0.101404	22	0.975731	0.463437	1.79919	59.6	0.414417	0.17092	0.0110218	-0.110878	1.57596	1.19616	0.454671	0.847997	2.89774	promoter5645	ENST00000336926
IGSF11	ENSG00000144847	-	0.320835	-0.124717	0.777939	0.05133	-0.385326	0.506508	0.26745	-0.241026	0.786201	1	1.71596	0.336522	2.32958	55.3	0.386563	-0.153043	-0.135959	-0.0329566	4.0305	0.531751	0.398029	3.47249	3.52186	promoter3106	ENST00000393775
LARGE	ENSG00000133424	-	-0.320584	-0.700584	0.0863585	-0.2513	-0.662214	0.160416	-0.068835	-0.289212	0.15811	2	0.814526	-0.549765	2.28807	44	-0.0719581	-0.31795	0.0760006	-0.0838569	1.50636	1.07039	0.482967	3.54844	1.32271	promoter14218	ENST00000397394
G0S2	ENSG00000123689	-	0.32055	-0.101562	0.72433	0.32055	-0.101562	0.72433	NA	NA	NA	0	NA	0.72863	2.82209	66	0.601317	0.153317	-0.181761	-0.207765	0.514321	0.137504	2.36959	0.925999	0.846778	promoter655	ENST00000367029
KCNN3	ENSG00000143603	-	0.320355	-0.00254085	0.627714	0.27185	-0.0439983	0.5918	0.046895	-0.145501	0.235604	4	0.593434	0.437544	1.72503	59.6	0.353676	0.0387672	-0.0740301	-0.0289287	3.80739	0.361233	0.137504	1.67807	0.65938	promoter1253	ENST00000361147
CTC-228N24.3	ENSG00000245937	down	-0.32035	-0.599614	-0.031039	-0.32035	-0.599614	-0.031039	NA	NA	NA	0	NA	-0.450802	1.48313	40.4	-0.1836	-0.214223	0.109921	0.0569417	NA	NA	NA	NA	NA	promoter4267	ENST00000499346,ENST00000501652,ENST00000501702
PLEKHG5	ENSG00000171680	-	-0.32025	-0.663803	0.039515	-0.32025	-0.663803	0.039515	NA	NA	NA	0	NA	-0.524906	1.92761	39.7	-0.362228	-0.0263981	0.0471118	-0.0891678	0.293407	0.320773	0.253478	0.137504	0.137504	promoter804	ENST00000377732,ENST00000400915
GNA15	ENSG00000060558	-	-0.32015	-0.661601	0.0280314	-0.32015	-0.661601	0.0280314	NA	NA	NA	0	NA	-0.517223	1.91017	41.8	-0.112805	-0.160099	0.124317	-0.120002	0.144477	0.137504	1.44016	0.137504	0.16261	promoter12409	ENST00000262958
IZUMO4	ENSG00000099840	down	-0.31985	-0.58652	-0.0308287	-0.31985	-0.58652	-0.0308287	NA	NA	NA	0	NA	-0.448128	1.51708	36.2	-0.377568	-0.0275545	0.0819153	0.0389098	0.793774	0.137504	0.179347	0.137504	0.210811	promoter12396	ENST00000395301,ENST00000395307,ENST00000478879,ENST00000593185
STON2	ENSG00000140022	-	-0.319725	-0.66394	0.0984881	-0.27845	-0.675012	0.110051	-0.04299	-0.274504	0.189727	1	1.79184	-0.556016	2.23993	36.2	-0.0473089	-0.131348	0.453843	0.0764835	4.17815	0.755481	1.53824	1.32193	0.794994	promoter9826	ENST00000555447
KIAA0319	ENSG00000137261	down	-0.31971	-0.620826	-0.0087226	-0.2583	-0.593225	0.058815	-0.05808	-0.242212	0.112307	2	1.56477	-0.459005	1.72173	36.9	-0.203788	-0.264755	-0.0365003	-0.0269631	NA	NA	NA	NA	NA	promoter4791	ENST00000430948
PLIN3	ENSG00000105355	up	0.31952	0.0264476	0.608102	0.2545	-0.0855747	0.599228	0.06751	-0.169668	0.297227	2	1.18954	0.407899	1.53577	55.3	0.25709	0.18103	0.0392113	0.00898967	1.33663	0.320773	1.42386	0.485427	1.35074	promoter12945	ENST00000221957
NAMPT	ENSG00000105835	down	-0.319515	-0.6496	-0.002393	-0.2969	-0.637209	0.0269108	-0.01909	-0.217109	0.180627	4	0.643262	-0.492482	1.81629	40.4	0.0411357	-0.403045	0.158861	0.0282888	2.15521	3.77279	3.95446	2.60881	2.07875	promoter5740	ENST00000222553
CENPB	ENSG00000125817	up	0.3195	0.0277989	0.609704	0.2177	-0.122014	0.534107	0.1046	-0.145405	0.341219	2	1.37228	0.3833	1.59215	58.2	0.244211	0.0372912	-0.0117607	0.0900367	0.360889	0.378512	0.369452	0.137504	0.992806	promoter13590	ENST00000379751
SASH1	ENSG00000111961	up	0.31947	0.045288	0.599335	0.1015	-0.347015	0.585017	0.2147	-0.289931	0.662308	1	1.14722	0.341905	1.40499	61	0.392768	0.0691004	0.105014	-0.0149499	4.19225	3.40586	0.543158	1.96347	3.49713	promoter4712	ENST00000367467
C10orf35	ENSG00000171224	-	-0.3194	-0.662643	0.051176	-0.3194	-0.662643	0.051176	NA	NA	NA	0	NA	-0.529465	1.98338	44	-0.226084	-0.124711	0.0779514	-0.100719	NA	NA	NA	NA	NA	promoter7048	ENST00000373279
FAM118B	ENSG00000197798	up	0.31935	0.0426677	0.595001	0.31935	0.0426677	0.595001	NA	NA	NA	0	NA	0.427273	1.51044	57.4	0.272964	0.149622	-0.0298773	-0.0251904	3.03698	1.5222	1.5066	1.926	2.22656	promoter7911	ENST00000360194,ENST00000533050
PLEKHA4	ENSG00000105559	-	0.31935	-0.105866	0.706147	0.25295	-0.177523	0.637352	0.07421	-0.151607	0.310806	2	0.8581	0.538731	2.35934	61	0.379192	0.119122	0.152905	0.193323	0.157867	0.200269	0.137504	0.137504	0.137504	promoter13256	ENST00000263265
DPP6	ENSG00000130226	down	-0.31933	-0.622673	-0.0106723	-0.28855	-0.594705	0.0130873	-0.029085	-0.0865804	0.0268832	31	1.03266	-0.486281	1.74527	38.3	-0.0471621	-0.510451	0.0344149	0.105747	1.21809	1.17525	0.137504	4.95884	2.73813	promoter5473	ENST00000404039
MBD6	ENSG00000166987	-	0.319055	-0.0199838	0.636977	0.28545	-0.0548121	0.620556	0.03463	-0.159902	0.241312	2	1.78015	0.463431	1.86922	52.5	0.318365	0.10749	-0.0796221	-0.0420464	0.915144	0.742713	1.11114	0.378512	0.54321	promoter8538	ENST00000355673
RGS7	ENSG00000182901	down	-0.319045	-0.615549	-0.0069492	-0.28995	-0.591812	0.0188713	-0.02562	-0.0649703	0.0105862	58	1.15495	-0.48508	1.81964	41.1	-0.301917	-0.286577	-0.0313124	0.0721013	1.45248	1.9255	0.253478	4.36457	1.49253	promoter1465	ENST00000348120,ENST00000366563,ENST00000366564,ENST00000366565
NSMCE4A	ENSG00000107672	-	0.318563	-0.0542362	0.653837	0.28705	-0.0964575	0.624102	0.03403	-0.081996	0.15822	4	1.72565	0.485245	2.02884	56.7	0.2622	0.00251403	-0.0783541	0.142177	2.61315	2.34577	2.32276	2.32193	2.47162	promoter7467	ENST00000369023
FAM160A2	ENSG00000051009	-	-0.31856	-0.616352	0.0025104	-0.2681	-0.578902	0.0609474	-0.050745	-0.22171	0.118611	3	1.28244	-0.464127	1.72976	34.8	-0.407627	0.0452253	0.115099	0.0133747	1.08129	0.792481	0.490309	0.678072	0.447601	promoter7971	ENST00000449352
PBXIP1	ENSG00000163346	-	0.318514	-0.0228508	0.637428	0.2851	-0.0490679	0.613928	0.034715	-0.130106	0.217808	6	0.497707	0.471482	1.86836	58.2	0.200201	0.031981	0.0492354	0.288536	3.51769	0.845767	0.661833	1.20163	0.649744	promoter1255	ENST00000368463,ENST00000368465
PKNOX2	ENSG00000165495	-	-0.31835	-0.667806	0.0587798	-0.31835	-0.667806	0.0587798	NA	NA	NA	0	NA	-0.588156	2.25083	39.7	-0.0922657	-0.319483	0.00854582	-0.167861	1.01669	0.758008	0.137504	2.3505	0.692079	promoter7903	ENST00000298282
BAZ1A	ENSG00000198604	-	-0.318315	-0.661214	0.0519851	-0.3152	-0.685725	0.0592304	-0.0063695	-0.139503	0.136	5	1.05206	-0.596213	2.21497	39.7	0.12771	-0.243954	0.238834	-0.241134	1.85052	1.23233	4.25623	1.07039	2.30153	promoter9715	ENST00000382422
DOK6	ENSG00000206052	down	-0.3183	-0.591604	-0.028637	-0.3183	-0.591604	-0.028637	NA	NA	NA	0	NA	-0.463086	1.58159	39	-0.00202509	-0.520315	0.0233849	0.0826393	0.586343	0.689256	0.375658	2.72247	0.427789	promoter12240	ENST00000382713
SEMA4A	ENSG00000196189	-	0.31816	-0.0519328	0.64772	0.2656	-0.0886954	0.622503	0.052145	-0.20241	0.318432	2	0.55715	0.46209	1.92247	58.2	0.267481	0.123724	-0.00385582	0.0670286	2.71698	0.755481	0.444475	1.26303	0.187716	promoter512	ENST00000355014,ENST00000368284
AATK	ENSG00000181409	up	0.31815	0.0403912	0.604803	0.31815	0.0403912	0.604803	NA	NA	NA	0	NA	0.415148	1.46015	61	0.165404	0.234623	-0.0869668	-0.071846	0.266397	0.137504	0.137504	0.263034	1.34515	promoter12102	ENST00000417379,ENST00000576053
MARK1	ENSG00000116141	down	-0.318103	-0.564995	-0.058837	-0.29505	-0.536732	-0.0317103	-0.02368	-0.0745521	0.0262209	33	1.07646	-0.416648	1.32258	31.9	-0.00286233	-0.411253	-0.0338849	-0.0364181	1.66277	0.705713	0.137504	2.82782	1.19638	promoter673	ENST00000366918,ENST00000402574
C14orf23	ENSG00000186960	-	-0.3181	-0.729302	0.0617935	-0.3181	-0.729302	0.0617935	NA	NA	NA	0	NA	-0.651716	2.51668	44	-0.300153	-0.318081	0.121106	0.0876235	NA	NA	NA	NA	NA	promoter9416	ENST00000399387,ENST00000548213,ENST00000552957
SLC39A11	ENSG00000133195	-	0.318009	-0.0319717	0.7015	0.19935	-0.19461	0.577914	0.11405	-0.143429	0.395055	3	1.15763	0.458903	2.16473	61	0.282892	0.202126	-0.0249022	-0.0510172	2.30978	0.374231	1.54098	1.53605	1.4386	promoter12023	ENST00000255559,ENST00000542342
AMZ2P1	ENSG00000214174	down	-0.3179	-0.622906	-0.0470919	-0.3179	-0.622906	-0.0470919	NA	NA	NA	0	NA	-0.461473	1.56394	37.6	-0.110301	-0.193353	0.0639902	-0.0938279	NA	NA	NA	NA	NA	promoter12010	ENST00000397713
MTDH	ENSG00000147649	down	-0.317865	-0.604761	-0.0527594	-0.30995	-0.603804	-0.00114396	-0.01181	-0.1418	0.134101	9	0.537495	-0.428883	1.42139	41.1	-0.0374415	-0.341807	-0.0319889	-0.0816239	2.43421	1.54458	3.06256	2.3505	2.66659	promoter5996	ENST00000336273,ENST00000519934
BCL11A	ENSG00000119866	down	-0.31785	-0.592801	-0.0109356	-0.31785	-0.592801	-0.0109356	NA	NA	NA	0	NA	-0.452341	1.60243	36.2	-0.0348309	-0.309356	0.0607572	-0.0473968	1.02237	0.378512	0.137504	2.45943	0.300303	promoter2108	ENST00000356842,ENST00000489516
CAPS	ENSG00000105519	up	0.31785	0.0076487	0.597908	0.24045	-0.0724912	0.541211	0.079325	-0.131905	0.287216	5	0.453208	0.389365	1.50539	65.2	0.163727	0.19277	-0.0224902	0.0103776	NA	NA	NA	NA	NA	promoter12441	ENST00000222125,ENST00000588776
CDC25B	ENSG00000101224	up	0.317805	0.0787115	0.549606	0.2269	-0.0774998	0.548512	0.08787	-0.165107	0.337546	1	1.18914	0.367125	1.22297	58.9	0.230205	0.0233594	-0.0709191	0.0426411	1.17765	0.917962	0.691502	1.37851	1.29446	promoter13353	ENST00000245960,ENST00000439880
ARHGEF10	ENSG00000104728	up	0.3178	0.000501491	0.629103	0.3178	0.000501491	0.629103	NA	NA	NA	0	NA	0.471448	1.7967	59.6	0.0428263	0.208457	-0.191259	0.0289056	2.19251	2.18648	0.615999	0.678072	2.45281	promoter5835	ENST00000522435
AUTS2	ENSG00000158321	down	-0.3176	-0.608506	-0.0306813	-0.3176	-0.608506	-0.0306813	NA	NA	NA	0	NA	-0.459346	1.58493	37.6	-0.00754501	-0.233019	0.166533	-0.0522484	2.85451	1.7599	0.696499	1.67807	0.70147	promoter5244	ENST00000342771
TUBB3	ENSG00000258947	-	-0.317595	-0.697951	0.101167	-0.298	-0.672612	0.128021	-0.022455	-0.0906163	0.045752	12	1.55077	-0.623752	2.48866	39	-0.275672	-0.187382	0.0214987	-0.139199	NA	NA	NA	NA	NA	promoter10806	ENST00000315491
ABTB1	ENSG00000114626	-	-0.317455	-0.704472	0.0664271	-0.07427	-0.480019	0.379202	-0.2435	-0.776987	0.26054	1	0.524607	-0.365528	2.01592	47.5	-0.11467	0.0598182	0.191859	-0.118817	0.281911	0.423998	0.295322	0.137504	0.187716	promoter2712	ENST00000232744,ENST00000393363,ENST00000453791,ENST00000464431,ENST00000468137,ENST00000475042
TRIM47	ENSG00000132481	-	0.3174	-0.0427131	0.641602	0.3174	-0.0427131	0.641602	NA	NA	NA	0	NA	0.507483	1.9771	57.4	0.379403	0.140444	0.0757729	0.0634094	1.02165	0.514285	0.137504	0.137504	0.394994	promoter12052	ENST00000254816,ENST00000585333,ENST00000587339
INPP5F	ENSG00000198825	-	-0.317275	-0.639628	0.0061124	-0.2423	-0.599733	0.0950031	-0.07132	-0.320053	0.153513	2	0.685622	-0.447791	1.72578	44	-0.154272	-0.186008	0.0640159	-0.0434949	3.78899	2.08416	2.95246	7.31379	3.23015	promoter7182	ENST00000369080
DHX40	ENSG00000108406	up	0.317275	0.000725185	0.605308	0.28525	-0.0578215	0.585532	0.03184	-0.0915703	0.147628	9	0.721422	0.418989	1.64729	63.1	0.151495	0.257408	-0.0408813	-0.0307956	2.75237	1.23233	1.86045	3.30743	2.5061	promoter11511	ENST00000251241
POLR2C,COQ9	ENSG00000102978,ENSG00000088682	-	0.317267	-0.0155293	0.632572	0.3239	-0.0056157	0.653414	-0.007513	-0.0657825	0.0514049	19	1.47154	0.466753	1.76174	58.9	0.0254478	0.239527	-0.21573	-0.0139513	2.87954	2.387	2.36351	3.48543	2.64616	promoter10666	ENST00000219252,ENST00000569980
TTC19	ENSG00000011295	down	-0.317075	-0.624516	-0.00918185	-0.2147	-0.582721	0.103137	-0.10335	-0.382507	0.180508	1	0.907425	-0.421807	1.59386	35.5	-0.269432	-0.152922	0.0858687	0.086416	2.75298	1.55552	1.84071	3.73335	1.64223	promoter11258	ENST00000261647,ENST00000475723
C19orf43	ENSG00000123144	-	0.31695	-0.000537503	0.644025	0.31695	-0.000537503	0.644025	NA	NA	NA	0	NA	0.460542	1.74789	58.9	0.165557	0.132395	-0.0973664	0.0652238	NA	NA	NA	NA	NA	promoter13030	ENST00000242784,ENST00000589590,ENST00000591254
AHCYL1	ENSG00000168710	-	-0.3167	-0.60672	0.0278408	-0.2962	-0.660109	0.0821954	-0.01627	-0.304301	0.255202	3	0.4788	-0.469066	1.74401	38.3	-0.181353	-0.151862	0.104691	-0.0311606	6.53972	3.42849	4.57825	4.62059	4.40812	promoter390	ENST00000369799
RALYL	ENSG00000184672	down	-0.316632	-0.648022	-0.00260871	-0.28965	-0.598971	0.0417745	-0.028825	-0.112004	0.0586005	14	0.927363	-0.507791	1.95954	41.8	-0.0348422	-0.435963	0.108585	0.0715989	0.526419	0.981737	0.179347	2.8679	1.13848	promoter5976	ENST00000517638,ENST00000522455
SMTN	ENSG00000183963	-	0.31661	-0.0403906	0.668031	0.24865	-0.0968007	0.602749	0.0639	-0.0808177	0.214509	8	0.684311	0.482952	2.08932	56	0.230404	-0.0720869	-0.360438	-0.0358032	0.755057	1.37851	0.137504	0.137504	0.16261	promoter14002	ENST00000504335
PPAN,P2RY11	ENSG00000130810,ENSG00000244165	up	0.31651	0.100078	0.541888	0.2896	0.0321029	0.545204	0.0286	-0.1296	0.190706	4	1.40861	0.359051	1.08333	65.2	0.0830264	0.281025	-0.0049328	-0.00993331	0.238946	0.200269	0.137504	0.137504	0.137504	promoter12472	ENST00000253107,ENST00000321826,ENST00000486482
TAGLN	ENSG00000149591	-	-0.31636	-0.687075	0.0594886	-0.32605	-0.706008	0.0461724	0.011625	-0.0614221	0.0833006	20	1.027	-0.623675	2.35071	39	-0.155009	-0.257614	0.151259	-0.0597922	0.454921	1.45919	0.259683	0.584963	0.232194	promoter7867	ENST00000392951,ENST00000530649,ENST00000532870
TMEM201	ENSG00000188807	-	0.31635	-0.0498545	0.665902	0.31635	-0.0498545	0.665902	NA	NA	NA	0	NA	0.53763	2.10499	56.7	0.170418	0.164649	-0.369848	-0.167285	0.580211	0.320773	0.179347	0.137504	0.472802	promoter56	ENST00000416541
FAM131C	ENSG00000185519	-	0.31615	-0.0187959	0.657602	0.31615	-0.0187959	0.657602	NA	NA	NA	0	NA	0.509123	2.02949	58.9	0.157003	-0.00990452	-0.22207	0.139954	0.398775	0.137504	0.137504	0.584963	0.137504	promoter837	ENST00000375662
GALNT11	ENSG00000178234	-	-0.31615	-0.654691	0.065119	-0.25155	-0.633208	0.126312	-0.06942	-0.302901	0.159041	2	1.20629	-0.503318	2.04378	42.6	-0.180016	-0.200214	0.127738	0.00464954	2.43842	1.83904	2.06047	3.40599	1.7453	promoter5470	ENST00000430044
RBFA,RP11-795F19.5	ENSG00000101546,ENSG00000267127	down	-0.31615	-0.605303	-0.0155095	-0.31615	-0.605303	-0.0155095	NA	NA	NA	0	NA	-0.480371	1.67789	36.9	-0.220408	-0.18852	0.0604498	-0.0109936	0.397833	0.137504	0.137504	0.378512	0.187716	promoter12254	ENST00000306735,ENST00000569722
WDR83	ENSG00000123154	up	0.3161	0.0602392	0.564207	0.3161	0.0602392	0.564207	NA	NA	NA	0	NA	0.386438	1.31103	57.4	0.0580079	0.282508	-0.0669203	-0.0209974	0.197253	0.137504	0.137504	0.137504	0.137504	promoter12504	ENST00000242796,ENST00000418543,ENST00000552700
SPECC1	ENSG00000128487	-	0.316013	-0.119148	0.785204	0.25055	-0.188005	0.701317	0.062485	-0.156906	0.300936	3	0.734157	0.705608	3.19792	58.2	0.280198	0.0713648	-0.0179352	0.336111	4.28191	3.92718	3.88512	4.0268	5.34132	promoter11300	ENST00000581399
ERMP1	ENSG00000099219	-	0.3159	-0.0209193	0.621632	0.2451	-0.0911784	0.5922	0.067795	-0.09925	0.228154	5	1.05768	0.454776	1.94343	63.1	0.140554	-0.11156	-0.367066	0.0587153	1.96381	1.7599	1.75791	2.72247	3.19714	promoter6641	ENST00000339450
TRAPPC6A	ENSG00000007255	down	-0.315505	-0.593672	-0.0413007	-0.29	-0.598553	0.00152098	-0.02451	-0.170506	0.119304	5	1.53711	-0.441188	1.50135	36.9	-0.528223	0.0327072	0.0561836	0.110511	0.208143	0.374231	0.253478	0.137504	0.212822	promoter13208	ENST00000006275,ENST00000585934,ENST00000588062
RAB5B	ENSG00000111540	-	0.31548	-0.0503424	0.658968	0.1971	-0.203332	0.607819	0.1241	-0.249704	0.498715	1	0.602674	0.422636	1.94854	60.3	0.258301	0.146968	-0.0219883	-0.00462169	4.18118	3.28523	2.38611	4.2854	4.37047	promoter8515	ENST00000360299,ENST00000549505,ENST00000553116
CREG1	ENSG00000143162	-	-0.315421	-0.720155	0.0733056	-0.3231	-0.729229	0.0680669	0.009238	-0.071294	0.0820418	27	0.61477	-0.630781	2.38627	41.1	-0.0742448	-0.230634	-0.154126	-0.480029	3.45467	3.97608	6.46275	4.66107	4.2801	promoter1323	ENST00000370509
UNG	ENSG00000076248	-	0.315395	-0.0196357	0.64763	0.2384	-0.136861	0.604313	0.07703	-0.184905	0.329009	2	0.610085	0.422576	1.73402	62.4	0.216663	0.066629	-0.0354072	0.103877	2.94254	1.50896	0.753141	1.32193	1.03893	promoter8624	ENST00000336865,ENST00000446767
NOTCH3	ENSG00000074181	-	0.3153	-0.0529148	0.622498	0.2881	-0.0786189	0.604707	0.02785	-0.0768966	0.130804	6	1.69457	0.456025	1.849	63.1	0.420016	-0.0400492	0.0148856	0.0909444	1.10515	2.81672	0.137504	0.137504	0.137504	promoter13059	ENST00000263388
EIF2B4	ENSG00000115211	up	0.31518	0.03688	0.571931	0.2575	-0.0421402	0.516315	0.051375	-0.135304	0.250706	1	2.12177	0.374559	1.36178	55.3	0.167282	0.162075	-0.0427293	0.00247153	2.10115	1.48358	1.44218	2.20163	2.06466	promoter2048	ENST00000347454,ENST00000445933
PDE4DIP	ENSG00000178104	-	0.315053	-0.0280228	0.649498	0.21955	-0.139903	0.55411	0.09475	-0.178927	0.407021	1	0.9685	0.41572	1.75649	58.2	0.490688	-0.139853	-0.066885	-0.00199983	4.82698	2.50539	3.42838	5.00899	4.28648	promoter1182	ENST00000529945
SLC35A4	ENSG00000176087	-	0.315	-0.0301628	0.6451	0.315	-0.0301628	0.6451	NA	NA	NA	0	NA	0.523704	2.04793	57.4	0.0664148	0.128432	-0.284198	0.0446581	2.02169	2.07284	1.44218	0.765535	1.26076	promoter3974	ENST00000323146
GABRA1	ENSG00000022355	down	-0.314949	-0.549818	-0.0768784	-0.28805	-0.535917	-0.0554301	-0.02656	-0.0961209	0.0368643	22	1.06898	-0.396729	1.21631	38.3	-0.190709	-0.255675	-0.0519111	-0.00225646	0.199368	1.40574	0.137504	6.80219	0.419306	promoter4044	ENST00000420560,ENST00000428797,ENST00000437025
LTC4S	ENSG00000213316	-	-0.31465	-0.645009	0.0173966	-0.31465	-0.645009	0.0173966	NA	NA	NA	0	NA	-0.54508	2.06997	34.8	-0.227876	-0.194517	0.333576	0.210889	0.137504	0.137504	0.137504	0.137504	0.137504	promoter4102	ENST00000292596
SPOCK1	ENSG00000152377	-	0.314617	-0.0246027	0.636082	0.25475	-0.0872519	0.584417	0.060335	-0.0748068	0.199905	11	0.478921	0.453314	1.94508	61.7	0.0536631	0.178647	-0.0830126	0.137992	3.37908	1.63152	0.51268	6.51412	5.47268	promoter4293	ENST00000394945
RBMS1	ENSG00000153250	down	-0.3146	-0.596413	-0.0335696	-0.1929	-0.585916	0.193006	-0.1204	-0.495704	0.246919	1	0.42299	-0.384836	1.34431	34.8	-0.0896372	-0.25311	0.0209595	-0.0211289	0.151451	0.839036	1.77781	1	0.670828	promoter2299	ENST00000348849,ENST00000474820
FDFT1	ENSG00000079459	-	0.31445	-0.0992628	0.669284	0.27485	-0.130901	0.638216	0.033485	-0.0684525	0.149506	7	1.23544	0.519266	2.23393	56.7	0.292573	0.0507845	-0.0405281	0.13538	5.3995	3.46205	3.72778	4.54844	4.85105	promoter5847	ENST00000525954
RP11-192H23.4,SGK494	ENSG00000258472,ENSG00000167524	-	0.3144	-0.102816	0.714544	0.29975	-0.0802795	0.704411	0.012895	-0.148005	0.182601	3	1.38856	0.622829	2.50001	60.3	0.15855	0.108009	-0.148825	0.207445	NA	NA	NA	NA	NA	promoter11802	ENST00000481916,ENST00000579457,ENST00000584196
ORAI2	ENSG00000160991	-	0.31435	-0.0577459	0.65071	0.31435	-0.0577459	0.65071	NA	NA	NA	0	NA	0.496162	1.9894	55.3	0.344614	0.141807	-0.118659	-0.108918	0.260427	0.137504	0.179347	0.263034	0.137504	promoter5362	ENST00000356387
RND2	ENSG00000108830	-	0.3143	-0.00192622	0.608715	0.3143	-0.00192622	0.608715	NA	NA	NA	0	NA	0.448243	1.71483	56	0.230378	0.144828	-0.108215	-0.0351781	1.27368	0.689256	0.21784	1.26303	1.21118	promoter11417	ENST00000544533,ENST00000587250
SNTG1	ENSG00000147481	down	-0.3142	-0.574076	-0.0463994	-0.2647	-0.555504	0.00847404	-0.04817	-0.198606	0.105807	5	1.03608	-0.40094	1.35384	38.3	-0.07391	-0.348165	-0.0904397	-0.0693053	1.19107	2.21044	0.137504	4.27053	1.92265	promoter5943	ENST00000521574,ENST00000522124
UPP1	ENSG00000183696	-	-0.313655	-0.68282	0.0426035	-0.22915	-0.60663	0.166507	-0.086575	-0.350021	0.191511	2	0.544295	-0.482714	2.04914	40.4	-0.0997886	-0.235735	0.0714392	-0.0757515	0.339388	0.742713	0.496	1.58496	0.284119	promoter5217	ENST00000395560,ENST00000395564,ENST00000429491
APOLD1	ENSG00000178878	-	-0.31352	-0.760138	0.148606	-0.03844	-0.499628	0.423011	-0.2703	-0.786404	0.236505	1	1.91528	-0.378851	2.62786	44	-0.0140449	-0.189306	0.361617	0.186117	0.77536	6.86427	0.650032	1.72247	0.394459	promoter8413	ENST00000356591
RNF138	ENSG00000134758	down	-0.313475	-0.586437	-0.034919	-0.29005	-0.583655	2.76846e-05	-0.02188	-0.216802	0.168505	3	0.79765	-0.431235	1.47032	34	-0.0470861	-0.297225	0.0181928	-0.0687314	1.03179	0.845767	2.01327	1.32193	1.58192	promoter12196	ENST00000261593
C17orf85	ENSG00000074356	up	0.31345	0.0118076	0.610523	0.31345	0.0118076	0.610523	NA	NA	NA	0	NA	0.434436	1.60105	62.4	0.0522006	0.290507	-0.108305	-0.0165766	NA	NA	NA	NA	NA	promoter11683	ENST00000389005
LMAN2L	ENSG00000114988	-	0.31334	-0.0385132	0.63194	0.183	-0.210612	0.586176	0.1281	-0.233217	0.487419	1	0.589945	0.394362	1.79169	56	0.130463	-0.0268934	-0.0334078	0.257385	1.49873	0.99275	0.543158	1.58496	1.37246	promoter2209	ENST00000264963
PXK	ENSG00000168297	-	0.3133	-0.0568091	0.630824	0.261	-0.086002	0.568805	0.05354	-0.0611316	0.171201	9	1.26063	0.453621	1.93967	62.4	0.143403	0.166326	-0.0640807	0.0798116	2.48521	1.66671	1.49031	3.45943	5.13009	promoter2650	ENST00000356151,ENST00000463280,ENST00000479241
SLC6A13	ENSG00000010379	-	0.3132	-0.0577312	0.664321	0.3132	-0.0577312	0.664321	NA	NA	NA	0	NA	0.554141	2.18719	57.4	0.31088	0.0950092	-0.0326834	0.115569	0.157867	2.89786	0.137504	0.137504	0.295203	promoter8741	ENST00000343164,ENST00000436453
DENND2A	ENSG00000146966	-	0.31315	-0.0233293	0.673886	0.31315	-0.0233293	0.673886	NA	NA	NA	0	NA	0.554026	2.17743	56.7	0.407652	-0.0602777	-0.0803716	0.126281	0.928324	1.11325	0.137504	0.263034	0.735499	promoter5794	ENST00000537639
TLCD1	ENSG00000160606	-	-0.3131	-0.681219	0.0269912	-0.3131	-0.681219	0.0269912	NA	NA	NA	0	NA	-0.547347	2.06987	40.4	-0.361098	-0.11307	0.104391	0.0312104	2.95615	0.137504	0.137504	1.26303	0.502698	promoter11805	ENST00000292090
SETBP1	ENSG00000152217	down	-0.313099	-0.59831	-0.025685	-0.16255	-0.561336	0.290201	-0.1597	-0.589232	0.276233	1	0.538785	-0.387502	1.45331	38.3	0.0905706	-0.442591	0.0537106	0.0182294	2.2193	0.755481	1.25694	2.70044	0.767473	promoter12213	ENST00000282030
CBS	ENSG00000160200	up	0.31305	0.0237019	0.584221	0.31305	0.0237019	0.584221	NA	NA	NA	0	NA	0.420034	1.50418	56	0.422637	0.04557	0.00981984	-0.0383524	2.75638	0.258008	0.137504	1	1.04033	promoter13881	ENST00000352178,ENST00000359624,ENST00000398158,ENST00000398165,ENST00000478709
NCAN	ENSG00000130287	-	0.312915	-0.0743505	0.676401	0.23585	-0.140006	0.647458	0.069275	-0.176211	0.324502	1	1.80872	0.453683	2.01189	56.7	0.324368	0.0881206	-0.00976338	0.0314305	5.98453	1.424	0.221191	2.926	1.66973	promoter12579	ENST00000252575
PRKCZ	ENSG00000067606	-	0.312675	-0.00263286	0.629695	0.33335	0.014968	0.647337	-0.01845	-0.0653651	0.0276629	35	1.30505	0.468562	1.75961	66.7	0.189104	0.122463	-0.188611	-0.0316159	0.601399	0.792481	0.259683	1.67807	1.25067	promoter25	ENST00000479263
PDE4DIP	ENSG00000178104	-	0.31237	-0.0162205	0.639541	0.22065	-0.1557	0.569101	0.088645	-0.196002	0.374416	1	0.9685	0.422044	1.87431	63.1	0.336049	-0.0420716	-0.248972	-0.120906	4.82698	2.50539	3.42838	5.00899	4.28648	promoter1183	ENST00000313382,ENST00000533163
RRAGC	ENSG00000116954	up	0.31228	0.0168556	0.595203	0.2779	-0.041456	0.586106	0.034335	-0.15153	0.236509	2	1.26385	0.405535	1.5393	57.4	0.117459	0.236577	-0.0731659	-0.0216672	2.02107	0.939853	2.87137	2.32193	1.89808	promoter989	ENST00000373001
NUAK1	ENSG00000074590	-	-0.3122	-0.619514	0.00586015	-0.29065	-0.603904	0.0312686	-0.023005	-0.0671729	0.021973	72	0.676251	-0.476472	1.77912	36.9	-0.13148	-0.238454	0.0743782	-0.0321593	0.950139	0.845767	2.92361	3.10434	2.29229	promoter8998	ENST00000261402
SF3B2	ENSG00000087365	up	0.312005	0.0114198	0.619622	0.28915	-0.000669365	0.587711	0.019675	-0.0697224	0.115008	5	2.39465	0.417571	1.54045	65.2	0.162551	0.228216	0.00499563	0.0317987	4.14068	2.45943	3.64289	3.32193	3.64805	promoter7730	ENST00000322535,ENST00000525207,ENST00000529994,ENST00000530981
ZNF385B	ENSG00000144331	down	-0.312	-0.615537	-0.0202987	-0.312	-0.615537	-0.0202987	NA	NA	NA	0	NA	-0.491899	1.77547	38.3	-0.15556	-0.372244	0.0232687	0.0591737	NA	NA	NA	NA	NA	promoter2332	ENST00000410066
DLGAP1	ENSG00000170579	-	-0.311935	-0.668583	0.0620309	-0.2786	-0.638521	0.0786034	-0.0307	-0.11991	0.0525115	9	1.57873	-0.518043	2.09392	45.4	-0.0885945	-0.392761	0.0558421	0.0191542	1.74769	1.95919	0.179347	4.3147	1.31426	promoter12267	ENST00000315677
NPTXR	ENSG00000221890	down	-0.31185	-0.608217	-0.0087048	-0.25045	-0.591209	0.0700033	-0.06063	-0.276701	0.144412	1	2.09414	-0.437511	1.66007	40.4	-0.173873	-0.109097	0.110727	-0.0438141	1.49377	1.50449	0.21784	2.63227	0.799278	promoter14252	ENST00000333039
HSD17B12	ENSG00000149084	down	-0.31181	-0.6423	-0.00125445	-0.3207	-0.643609	-0.0140067	0.0083185	-0.0499516	0.0668991	31	0.993465	-0.480211	1.72338	37.6	-0.263016	-0.331743	-0.0356854	0.0788627	4.96195	3.67312	3.98111	4.6837	4.90632	promoter7611	ENST00000278353
GGT5	ENSG00000099998	-	-0.31179	-0.752757	0.100807	-0.16705	-0.594402	0.273126	-0.1392	-0.545279	0.250845	1	0.52936	-0.511951	2.533	43.3	-0.139859	-0.0864762	0.233197	-0.0524184	0.137504	2.15371	0.137504	0.137504	0.137504	promoter14172	ENST00000263112,ENST00000327365
KCNF1	ENSG00000162975	-	-0.31145	-0.624604	0.0142108	-0.31145	-0.624604	0.0142108	NA	NA	NA	0	NA	-0.481302	1.75876	39.7	-0.251394	-0.326684	-0.127098	-0.0303223	0.189331	0.137504	0.137504	0.137504	0.226995	promoter1504	ENST00000295082
FBXO16	ENSG00000214050	-	-0.3114	-0.676301	0.0609932	-0.3114	-0.676301	0.0609932	NA	NA	NA	0	NA	-0.600873	2.3367	38.3	-0.148216	-0.167755	0.0374467	-0.247456	1.05274	0.572023	0.137504	2.926	0.642402	promoter6133	ENST00000380254
PLXNB1	ENSG00000164050	-	0.311385	-0.063667	0.663412	0.2508	-0.104726	0.598855	0.060545	-0.0787981	0.197501	7	1.31752	0.47647	2.19313	58.2	0.424536	0.195853	0.106094	-0.0378254	2.06057	0.200269	0.137504	0.137504	0.52842	promoter2971	ENST00000296440,ENST00000358536
BRINP3	ENSG00000162670	-	-0.3113	-0.638722	0.0346929	-0.3113	-0.638722	0.0346929	NA	NA	NA	0	NA	-0.490628	1.7938	36.9	0.0655293	-0.383549	0.00277115	-0.169837	3.09984	0.481737	0.179347	2.1375	2.65033	promoter1359	ENST00000367462
PDLIM1	ENSG00000107438	-	-0.31099	-0.713017	0.142035	-0.20235	-0.625521	0.207115	-0.09525	-0.41605	0.267807	1	0.579513	-0.581164	2.76314	44	-0.0969154	-0.273486	0.184357	-0.0264059	0.553576	1.47243	0.137504	0.678072	0.137504	promoter7384	ENST00000329399
ZNF598	ENSG00000167962	-	0.3108	-0.0395134	0.624204	0.3108	-0.0395134	0.624204	NA	NA	NA	0	NA	0.489501	1.96914	61.7	0.369893	0.129953	-0.0238212	-0.034166	NA	NA	NA	NA	NA	promoter10851	ENST00000562988,ENST00000563630
NDUFC1	ENSG00000109390	down	-0.310485	-0.585849	-0.0061291	-0.295	-0.573705	0.00326633	-0.01507	-0.0627519	0.0294528	22	1.902	-0.444416	1.5984	30.5	-0.237676	-0.128522	0.0490227	-0.0291949	2.6047	1.63152	1.94933	4.43962	3.09007	promoter3702	ENST00000394225,ENST00000503453,ENST00000539002
ZNF827	ENSG00000151612	-	-0.310385	-0.614505	0.0501276	-0.256	-0.562905	0.106407	-0.056385	-0.251314	0.130613	2	1.0878	-0.464347	1.87172	31.9	-0.045062	-0.225841	0.0635675	-0.129877	NA	NA	NA	NA	NA	promoter3707	ENST00000508784
CERS4	ENSG00000090661	up	0.310325	0.0136279	0.597301	0.26965	-0.0532328	0.582633	0.042065	-0.0792289	0.161904	6	1.17762	0.406053	1.57814	55.3	0.200082	0.169502	0.0504428	0.086912	NA	NA	NA	NA	NA	promoter12457	ENST00000251363,ENST00000558331
EXTL3	ENSG00000012232	-	-0.31005	-0.618903	0.0225449	-0.10015	-0.502801	0.32742	-0.21235	-0.68821	0.234912	1	0.929889	-0.370059	1.66936	41.1	-0.0870108	-0.157795	0.00706647	-0.118187	1.5007	0.572023	0.466846	1.1375	0.519292	promoter5900	ENST00000220562
THEM6	ENSG00000130193	-	-0.31005	-0.605709	0.00496383	-0.31005	-0.605709	0.00496383	NA	NA	NA	0	NA	-0.46507	1.67076	44.7	-0.124199	-0.142523	0.197211	-0.00113727	NA	NA	NA	NA	NA	promoter6050	ENST00000336138
GPX7	ENSG00000116157	-	-0.309955	-0.616711	0.0288567	-0.291	-0.613831	0.0494412	-0.017565	-0.166825	0.143706	2	1.84189	-0.474042	1.80198	39	-0.04766	-0.191027	0.223522	-0.0118326	1.54358	1.45919	1.24949	1.72247	0.973041	promoter279	ENST00000361314
PLXNC1	ENSG00000136040	down	-0.3099	-0.572248	-0.0161796	-0.3099	-0.572248	-0.0161796	NA	NA	NA	0	NA	-0.440585	1.52779	38.3	-0.15071	-0.324727	0.0352591	0.0701117	1.51316	0.258008	1.13022	3.15381	0.813616	promoter8589	ENST00000258526
BMPR2	ENSG00000204217	down	-0.3096	-0.623661	-0.0361239	-0.2839	-0.583149	0.000608369	-0.025065	-0.0889885	0.0329976	24	1.16468	-0.431232	1.46961	38.3	-0.0760869	-0.338841	0.0059496	-0.0103552	3.56969	3.30426	2.7618	3.9542	2.02338	promoter1874	ENST00000374574,ENST00000374580
ZNF277	ENSG00000198839	-	-0.30924	-0.664807	0.0366001	-0.2362	-0.618915	0.127404	-0.076165	-0.348907	0.240315	1	0.929346	-0.452539	1.86775	45.4	-0.186725	-0.274014	0.0218415	0.030041	NA	NA	NA	NA	NA	promoter5378	ENST00000361822
TJAP1	ENSG00000137221	up	0.308855	0.0117026	0.618434	0.247	-0.105619	0.570648	0.069985	-0.17736	0.294714	1	1.5826	0.413829	1.72182	53.9	0.161278	0.334196	-0.152701	-0.234346	0.97389	0.631517	0.56888	0.137504	1.20857	promoter4590	ENST00000483640
2019-03-01	ENSG00000186205	-	-0.30885	-0.62731	0.0103705	-0.30885	-0.62731	0.0103705	NA	NA	NA	0	NA	-0.50164	1.87608	39.7	-0.117709	-0.384666	-0.104653	-0.103918	NA	NA	NA	NA	NA	promoter676	ENST00000366910,ENST00000407981
SLC20A1	ENSG00000144136	-	-0.308742	-0.64322	0.0080953	-0.2832	-0.593287	0.0505554	-0.02428	-0.0896506	0.0457603	15	1.32793	-0.479559	1.83276	41.1	-0.147725	-0.246836	-0.00759241	-0.092591	3.10515	1.26303	2.42349	2.82782	2.05989	promoter1738	ENST00000272542
FHOD1	ENSG00000135723	-	0.3087	-0.0791728	0.680103	0.3087	-0.0791728	0.680103	NA	NA	NA	0	NA	0.558289	2.29325	58.9	0.322053	0.180811	-0.104542	-0.049118	0.33552	0.361233	1.39083	0.137504	0.137504	promoter11076	ENST00000569085
ATF5	ENSG00000169136	up	0.3087	0.0278755	0.586765	0.3087	0.0278755	0.586765	NA	NA	NA	0	NA	0.405908	1.51948	56.7	0.0305996	0.143398	-0.265803	-0.0338928	0.637606	0.320773	1.34462	0.263034	0.566699	promoter12793	ENST00000423777
ABCG1	ENSG00000160179	-	0.30865	-0.0817753	0.683714	0.30865	-0.0817753	0.683714	NA	NA	NA	0	NA	0.624339	2.568	60.3	0.291863	-0.178881	0.00320818	0.514565	0.437277	1.46773	2.08131	1.26303	2.92306	promoter13800	ENST00000398449
COA1	ENSG00000106603	down	-0.308505	-0.587409	-0.0302568	-0.2754	-0.557639	0.0279004	-0.033365	-0.171615	0.0948835	9	0.591815	-0.420613	1.53532	36.2	-0.203096	-0.046794	0.051239	-0.119484	NA	NA	NA	NA	NA	promoter5570	ENST00000223336,ENST00000415076
ENOPH1	ENSG00000145293	-	-0.30827	-0.652215	0.0323857	-0.1718	-0.606109	0.283117	-0.1483	-0.596618	0.349065	1	1.9943	-0.401512	1.68006	42.6	-0.00554002	-0.371945	0.0296464	0.00561951	3.73804	2.31468	2.86339	4.70598	4.72294	promoter3411	ENST00000273920,ENST00000505846
STARD3	ENSG00000131748	-	-0.308245	-0.743922	0.0963385	-0.1993	-0.641239	0.22442	-0.1062	-0.493026	0.265168	1	0.564415	-0.543453	2.62766	43.3	-0.0481263	-0.233092	0.129441	-0.132794	1.06374	0.923998	0.712501	0.584963	0.606121	promoter11380	ENST00000584850,ENST00000585269
CTD-2336O2.1	ENSG00000253982	down	-0.3081	-0.576404	-0.0173187	-0.3081	-0.576404	-0.0173187	NA	NA	NA	0	NA	-0.446139	1.55088	44.7	-0.172021	-0.0177302	0.0551011	-0.201287	NA	NA	NA	NA	NA	promoter6084	ENST00000518481,ENST00000518822
CCDC91	ENSG00000123106	-	-0.3081	-0.672716	0.043456	-0.3081	-0.672716	0.043456	NA	NA	NA	0	NA	-0.593073	2.2721	44	-0.167884	-0.26982	0.208008	0.0526394	2.8134	2.67525	2.64558	3.96347	3.14398	promoter8444	ENST00000536442
ANKRD40	ENSG00000154945	-	0.30805	-0.017008	0.62032	0.2171	-0.121123	0.544942	0.09021	-0.139014	0.300102	6	0.498045	0.392675	1.71395	61.7	0.449632	-0.0835691	-0.0402727	-0.0136611	3.7905	3.54765	2.91465	3.10434	5.96513	promoter11961	ENST00000285243
MXI1	ENSG00000119950	-	-0.30796	-0.581228	0.00921398	-0.32125	-0.616732	-0.00343843	0.01716	-0.090002	0.121502	10	0.961349	-0.453035	1.59189	36.9	0.0440963	-0.378592	-0.0506846	-0.169225	4.37252	3.67591	1.48297	4.01792	5.07918	promoter7159	ENST00000332674,ENST00000361248
CTD-2015H6.3	ENSG00000249042	-	-0.30785	-0.692948	0.0805055	-0.30785	-0.692948	0.0805055	NA	NA	NA	0	NA	-0.597369	2.35358	41.8	-0.310722	-0.241199	0.0752038	0.0297557	NA	NA	NA	NA	NA	promoter4221	ENST00000504300,ENST00000508000
DCBLD1	ENSG00000164465	-	-0.30783	-0.650703	0.0327776	-0.2057	-0.568302	0.174026	-0.10085	-0.428611	0.174105	1	0.979113	-0.447246	1.94103	39.7	-0.095896	-0.227592	0.0105151	-0.113242	0.22795	1.244	0.137504	0.137504	0.137504	promoter4672	ENST00000338728
DCTN1	ENSG00000204843	-	0.30777	-0.0245058	0.608734	0.3261	0.000709663	0.642304	-0.01778	-0.0632362	0.0260324	67	0.812477	0.473806	1.7975	57.4	0.396603	0.125019	-0.0584194	-0.106235	1.76084	1.90058	0.891487	1.848	1.88682	promoter2162	ENST00000409240,ENST00000409868,ENST00000434055
SCN2B	ENSG00000149575	-	-0.30777	-0.675331	0.0862726	-0.2523	-0.619607	0.139302	-0.05476	-0.232117	0.109511	5	1.17002	-0.559538	2.41898	38.3	-0.270043	-0.0754221	0.102433	-0.11164	0.69884	0.431969	0.137504	2.20163	0.496623	promoter8300	ENST00000278947
DCAF16	ENSG00000163257	down	-0.3077	-0.630333	-0.00938705	-0.12345	-0.599012	0.34621	-0.1908	-0.653702	0.311219	1	0.414643	-0.367098	1.50748	41.8	-0.433914	0.106702	-0.00652769	-0.0464132	NA	NA	NA	NA	NA	promoter3578	ENST00000382247
SNX30	ENSG00000148158	-	0.3075	-0.042072	0.662539	0.3075	-0.042072	0.662539	NA	NA	NA	0	NA	0.511255	2.06694	61	-0.0158806	0.116768	-0.0779634	0.332404	1.25517	0.374231	1.95944	2.29278	2.68508	promoter6482	ENST00000374232
LRRN1	ENSG00000175928	-	-0.30749	-0.619176	0.00362923	-0.25445	-0.616004	0.093209	-0.050645	-0.277104	0.170831	2	1.17505	-0.446586	1.7795	41.1	0.1784	-0.42228	0.0385687	-0.164137	3.71686	0.631517	0.366993	3.53605	3.78369	promoter2457	ENST00000319331
NWD1	ENSG00000188039	-	0.3074	-0.003268	0.638102	0.3074	-0.003268	0.638102	NA	NA	NA	0	NA	0.46106	1.79222	58.2	0.315973	0.0796995	-0.101343	-0.0359558	1.3631	0.407788	0.137504	0.263034	0.137504	promoter12543	ENST00000524140
RAB5A	ENSG00000144566	down	-0.307165	-0.644986	-0.0101774	-0.2994	-0.654311	-0.00776987	-0.0053785	-0.111001	0.0922937	7	2.13477	-0.472476	1.75222	41.1	0.0607255	-0.227267	0.0527311	-0.253204	3.14395	2.04796	3.1919	3.44626	3.38717	promoter2507	ENST00000273047
BRD4	ENSG00000141867	-	0.307165	-0.0144227	0.605785	0.23395	-0.101407	0.560605	0.06439	-0.0866906	0.217507	5	1.33308	0.41243	1.79541	51.8	0.211283	0.115366	-0.213672	-0.127891	2.21499	1.5222	1.70501	1.20163	0.796378	promoter13060	ENST00000263377,ENST00000371835
CACNB2	ENSG00000165995	-	-0.307045	-0.676501	0.0614904	-0.24245	-0.633907	0.13886	-0.058595	-0.262904	0.143506	2	1.01558	-0.549578	2.35885	39	-0.523506	-0.180504	-0.190252	-0.0358192	2.909	1.08175	0.603824	3.48543	0.732605	promoter6982	ENST00000377315
PCDHGA1	ENSG00000204956	-	0.307	-0.0269135	0.603422	0.307	-0.0269135	0.603422	NA	NA	NA	0	NA	0.4467	1.83768	55.3	0.157035	0.109121	-0.137467	0.0430769	0.137504	0.137504	0.137504	0.137504	0.137504	promoter3984	ENST00000517417
NSMF	ENSG00000165802	up	0.30695	0.0668414	0.554113	0.30695	0.0668414	0.554113	NA	NA	NA	0	NA	0.374456	1.29639	61.7	0.206211	0.00866943	-0.0405659	0.11901	1.11276	0.481737	0.221191	0.263034	0.210811	promoter6932	ENST00000265663,ENST00000339554,ENST00000371468,ENST00000371473,ENST00000371474,ENST00000371475,ENST00000371482,ENST00000437259,ENST00000541195
RABL3	ENSG00000144840	down	-0.306929	-0.601427	-0.00257295	-0.2801	-0.612705	0.0747492	-0.026065	-0.208306	0.1486	3	0.874568	-0.456093	1.6965	39	-0.151123	-0.13451	0.0486871	-0.121773	2.6779	0.939853	1.28183	2.60881	2.04403	promoter3112	ENST00000273375
PLCH2	ENSG00000149527	-	0.30688	-0.0809244	0.680633	0.3029	-0.0578953	0.641222	0.0017715	-0.140009	0.150612	5	0.787729	0.542692	2.21779	58.9	0.354874	0.133558	-0.057239	-0.00297813	0.144477	0.137504	0.137504	0.137504	0.137504	promoter29	ENST00000419816
MEMO1	ENSG00000162959	-	-0.3067	-0.655736	0.0526523	-0.3067	-0.655736	0.0526523	NA	NA	NA	0	NA	-0.521152	2.0321	35.5	-0.127535	-0.130028	0.128395	-0.135194	2.20375	1.83395	3.05194	3.23266	2.33427	promoter2057	ENST00000295065,ENST00000404530
ABLIM2	ENSG00000163995	up	0.306685	0.0365965	0.610144	0.29765	-0.0421569	0.59031	0.009649	-0.154901	0.190804	3	0.890769	0.410841	1.50065	60.3	0.243007	0.280895	0.0154825	-0.0975793	0.457179	0.535195	0.179347	1.32193	0.391271	promoter3564	ENST00000512594
HSP90AA1	ENSG00000080824	-	0.306674	-0.0320776	0.624709	0.3089	-0.0314214	0.622601	-0.0017535	-0.0389815	0.0337821	54	1.58793	0.464037	1.80067	58.9	0.443063	0.128356	0.0190713	-0.0883113	7.35696	5.53796	8.21193	8.56224	7.94314	promoter9867	ENST00000334701
KLHDC8A	ENSG00000162873	-	0.30655	-0.00263021	0.610123	0.30655	-0.00263021	0.610123	NA	NA	NA	0	NA	0.44848	1.72674	62.4	0.170341	0.174795	-0.104638	-0.00129443	0.711101	0.137504	0.137504	0.765535	0.26311	promoter1392	ENST00000367155
ISG15	ENSG00000187608	-	0.30637	-0.0365523	0.673415	0.285	-0.0669846	0.659332	0.02122	-0.0794699	0.117712	7	1.72	0.494923	2.10045	58.2	0.233291	0.0846866	-0.068767	0.108177	0.151451	0.758008	0.137504	0.137504	0.137504	promoter4	ENST00000379389
C1D	ENSG00000197223	-	-0.30618	-0.676828	0.0671558	-0.21545	-0.604009	0.153941	-0.092485	-0.332621	0.1601	1	1.66513	-0.472968	2.09043	39	-0.279902	-0.00671546	0.0576843	-0.128666	0.887565	0.689256	0.665463	0.263034	0.6828	promoter2125	ENST00000407324,ENST00000410067
TSPAN17	ENSG00000048140	-	0.306145	-0.004808	0.643322	0.10145	-0.273522	0.481108	0.20745	-0.161851	0.586301	2	0.459152	0.33286	1.61728	58.9	0.262324	0.165901	0.101299	0.00593419	0.666675	0.820773	0.259683	0.378512	0.25529	promoter4078	ENST00000298564,ENST00000405525,ENST00000508164
KRTCAP2	ENSG00000163463	up	0.3061	0.055306	0.556002	0.3061	0.055306	0.556002	NA	NA	NA	0	NA	0.368573	1.25312	61	0.104066	0.186551	-0.0458934	0.0320629	3.55496	3.22445	3.53399	4.45286	4.17164	promoter1259	ENST00000295682,ENST00000487350
FCHO2	ENSG00000157107	-	-0.306005	-0.644294	0.0577428	-0.2291	-0.58833	0.152503	-0.07753	-0.3958	0.234607	1	0.885893	-0.4397	1.84036	41.8	0.0429183	-0.295005	0.0815259	-0.106087	1.24466	2.35904	1.66233	1.58496	1.68103	promoter3854	ENST00000430046
ARL4D	ENSG00000175906	-	-0.305965	-0.631408	0.00510663	-0.27545	-0.623412	0.0422964	-0.031275	-0.150803	0.0692543	7	1.44853	-0.463482	1.80884	41.1	-0.293382	-0.113327	0.0122176	-0.0445558	0.73772	0.763034	0.263034	1.43296	0.554029	promoter11420	ENST00000320033
POLR1C	ENSG00000171453	up	0.305899	0.0607997	0.53391	0.31555	0.0656464	0.547902	-0.011905	-0.0453716	0.0226901	53	1.6462	0.368787	1.24165	62.4	0.158743	0.219442	-0.025275	-0.0346732	2.30261	0.792481	2.15043	1.96347	1.65169	promoter4592	ENST00000372389
PTPN6	ENSG00000111679	-	-0.30582	-0.721513	0.114844	-0.31445	-0.736601	0.122404	0.0089025	-0.051431	0.0750647	25	1.14203	-0.773772	2.92498	46.8	-0.317231	-0.169035	0.025152	-0.262354	0.190258	0.374231	2.64001	0.137504	0.301779	promoter8395	ENST00000537533
CDH2	ENSG00000170558	-	-0.30575	-0.607179	0.010401	-0.29805	-0.614444	0.0217206	-0.007106	-0.135905	0.125714	7	0.846548	-0.448771	1.64854	40.4	0.123248	-0.439624	0.0783848	-0.0540107	4.51675	1.94474	0.137504	3.90689	2.52644	promoter12296	ENST00000269141
AC013394.2	ENSG00000272888	down	-0.3057	-0.619023	-0.000773876	-0.3057	-0.619023	-0.000773876	NA	NA	NA	0	NA	-0.477998	1.75614	40.4	-0.0589252	-0.340904	0.0511232	-0.0270462	NA	NA	NA	NA	NA	promoter10123	ENST00000554133,ENST00000555520,ENST00000557147,ENST00000557682
ZFPM1	ENSG00000179588	-	-0.3056	-0.6268	0.0264196	-0.3056	-0.6268	0.0264196	NA	NA	NA	0	NA	-0.457643	1.69518	36.2	-0.0734099	-0.160434	0.116161	-0.107637	0.193059	0.137504	0.137504	0.137504	0.137504	promoter10780	ENST00000319555
FLI1	ENSG00000151702	-	-0.305568	-0.661248	0.061599	-0.20025	-0.590037	0.177408	-0.10525	-0.446702	0.239507	1	0.583046	-0.45667	2.03331	41.1	0.139214	-0.441909	0.0752664	-0.0787083	0.23992	2.32768	2.79251	0.137504	0.452895	promoter7916	ENST00000429175
B3GAT1	ENSG00000109956	-	0.30545	-0.0140243	0.60292	0.30545	-0.0140243	0.60292	NA	NA	NA	0	NA	0.419609	1.65385	60.3	0.0886694	0.146881	-0.214957	-0.0308979	2.37623	1.10395	0.21784	2.63227	2.72362	promoter8342	ENST00000531778
MAPK3	ENSG00000102882	-	0.30534	-0.0457914	0.670531	0.2069	-0.176905	0.599844	0.1038	-0.196103	0.423602	1	1.86491	0.429645	2.13621	57.4	0.0256125	0.263087	0.0175971	0.158543	2.77885	3.35685	1.28367	1.32193	1.65719	promoter10992	ENST00000263025,ENST00000322266
2019-03-08	ENSG00000165406	-	0.3053	-0.0509116	0.628474	0.3053	-0.0509116	0.628474	NA	NA	NA	0	NA	0.485526	1.97372	63.1	0.288611	0.22705	0.0612085	0.0310735	NA	NA	NA	NA	NA	promoter7297	ENST00000453424
SLC37A3	ENSG00000157800	-	0.30525	-0.0414139	0.656106	0.30525	-0.0414139	0.656106	NA	NA	NA	0	NA	0.479977	1.98742	56	0.129813	0.0339852	-0.105807	0.210372	1.64577	1.23233	0.514003	2.72247	1.59012	promoter5792	ENST00000326232
SERTAD3	ENSG00000167565	-	0.305205	-0.00665	0.613808	-0.031225	-0.47986	0.361701	0.33945	-0.133314	0.835149	1	2.02199	0.278425	1.57803	58.2	0.130605	0.145992	-0.00455493	-0.00272677	0.551172	1.02829	1.81902	0.263034	1.74964	promoter13177	ENST00000322354
CNIH4	ENSG00000143771	-	0.30505	-0.0058453	0.631308	0.30505	-0.0058453	0.631308	NA	NA	NA	0	NA	0.447367	1.80038	59.6	0.189504	0.119965	-0.00568791	0.132209	3.42461	3.36123	3.19694	3.16993	2.89542	promoter688	ENST00000366856,ENST00000465271
RP11-286B14.1	ENSG00000228971	up	0.30495	0.0031451	0.614504	0.30495	0.0031451	0.614504	NA	NA	NA	0	NA	0.438407	1.75934	62.4	0.449329	-0.0031057	0.0633005	0.0554841	NA	NA	NA	NA	NA	promoter357	ENST00000411798,ENST00000440116
HEXB	ENSG00000049860	-	-0.3049	-0.661051	0.0624665	-0.3049	-0.661051	0.0624665	NA	NA	NA	0	NA	-0.572052	2.22347	41.1	-0.224249	-0.145731	0.0974645	-0.104608	1.91658	1.69616	4.48449	3.29278	2.33033	promoter3856	ENST00000261416
CDC37L1	ENSG00000106993	-	-0.30459	-0.636702	0.0071711	-0.2748	-0.623976	0.0509472	-0.028785	-0.1927	0.119312	2	1.64901	-0.457068	1.72106	39	-0.105873	-0.291726	0.0572678	-0.00220177	1.96549	0.811465	0.882822	3.54844	1.90308	promoter6345	ENST00000381854
MZF1	ENSG00000099326	up	0.304425	0.0336909	0.570653	0.17605	-0.235038	0.600389	0.13195	-0.342122	0.582711	1	2.02954	0.342558	1.30162	59.6	0.118891	0.157747	-0.0224838	0.0434362	0.299386	0.137504	0.137504	0.137504	0.137504	promoter13330	ENST00000215057
MAP7D1	ENSG00000116871	-	0.30435	-0.00580045	0.630653	0.2465	-0.0840618	0.564804	0.061015	-0.113821	0.248302	3	0.843094	0.404094	1.72199	60.3	0.21634	0.102208	-0.0826106	0.00293507	NA	NA	NA	NA	NA	promoter206	ENST00000373148
HSPA2	ENSG00000126803	-	0.304105	-0.0225127	0.645343	0.2803	-0.0419583	0.623332	0.02346	-0.0292022	0.075273	33	1.00071	0.474584	1.92853	61.7	0.604229	0.0456945	0.12859	-0.0467508	2.46363	1.78644	1.00574	0.765535	4.69361	promoter9488	ENST00000247207,ENST00000394709
PCLO	ENSG00000186472	down	-0.3041	-0.583742	-0.0204525	-0.3041	-0.583742	-0.0204525	NA	NA	NA	0	NA	-0.442814	1.558	36.9	-0.0275933	-0.377501	0.00273229	-0.0349877	1.05208	1.54373	0.725654	5.10014	0.990914	promoter5658	ENST00000423517
BDH1	ENSG00000161267	down	-0.304095	-0.596972	-0.0158465	-0.2114	-0.514938	0.0935017	-0.09077	-0.270935	0.0779846	6	0.72018	-0.407956	1.631	42.6	-0.430379	-0.038145	0.00408423	0.0646523	1.11592	0.258008	0.375658	1.26303	0.625326	promoter3279	ENST00000392378,ENST00000441275
JAKMIP1	ENSG00000152969	-	-0.304011	-0.647852	0.0306512	-0.2754	-0.637133	0.0517138	-0.02623	-0.0759627	0.0268335	37	0.926749	-0.530919	2.14905	44	-0.446721	-0.0194917	0.00594674	-0.0587602	0.631235	0.137504	0.137504	2.58496	0.16261	promoter3556	ENST00000282924
RGP1	ENSG00000107185	-	0.3039	-0.0611268	0.675648	0.27765	-0.158403	0.717966	0.020595	-0.45391	0.528706	1	0.526275	0.436443	1.79252	60.3	0.0931558	0.118186	-0.0845541	0.140547	1.19663	0.907788	0.540977	1.1375	0.984098	promoter6381	ENST00000378078
ALCAM	ENSG00000170017	down	-0.3039	-0.551412	-0.0644548	-0.3039	-0.551412	-0.0644548	NA	NA	NA	0	NA	-0.388035	1.20232	33.3	0.13793	-0.28817	-0.0086852	-0.246481	3.79009	1.32768	3.02525	5.23649	5.16339	promoter2681	ENST00000306107
PDLIM3	ENSG00000154553	up	0.3039	0.005821	0.62323	0.19465	-0.183201	0.568218	0.1122	-0.217908	0.45473	1	0.636472	0.373287	1.60544	63.1	0.167551	-0.0141561	-0.153195	0.0666971	2.90771	0.263034	0.137504	0.137504	0.79647	promoter3748	ENST00000284771
ELOVL6	ENSG00000170522	down	-0.303705	-0.539056	-0.0744435	-0.27745	-0.52322	-0.0483667	-0.02391	-0.0845102	0.0363014	20	1.38342	-0.381014	1.18382	33.3	-0.075159	-0.323162	-0.0128093	0.00449846	2.28171	0.320773	1.03299	2.88753	1.82423	promoter3685	ENST00000394607
FRMD4B	ENSG00000114541	up	0.3037	0.00473902	0.606401	0.3037	0.00473902	0.606401	NA	NA	NA	0	NA	0.420802	1.63988	59.6	0.360557	0.0831907	-0.135261	-0.158207	1.19433	0.678072	2.73047	0.925999	3.57534	promoter3069	ENST00000398540
COBL	ENSG00000106078	-	0.303667	-0.00350315	0.632578	0.24365	-0.0890854	0.584125	0.06193	-0.0725531	0.202908	7	1.30626	0.435732	1.94783	58.9	0.365813	0.0265968	0.0668316	0.110154	1.75724	0.594517	0.253478	2.80735	4.01715	promoter5601	ENST00000431948,ENST00000445054
LNP1	ENSG00000206535	down	-0.30365	-0.570704	-0.0550514	-0.30365	-0.570704	-0.0550514	NA	NA	NA	0	NA	-0.416703	1.42554	37.6	-0.261817	-0.104153	-0.00511691	-0.0558496	NA	NA	NA	NA	NA	promoter2673	ENST00000383693
ADAP1	ENSG00000105963	-	0.30364	-0.0482708	0.678748	0.29645	-0.0647093	0.659801	0.0046065	-0.148414	0.167407	2	1.75266	0.51863	2.17963	58.9	0.34678	0.0932749	-0.0518889	0.0266861	0.137504	0.137504	0.137504	0.137504	0.137504	promoter5486	ENST00000446141,ENST00000449296
CCDC137	ENSG00000185298	up	0.3035	0.0581496	0.529326	0.3035	0.0581496	0.529326	NA	NA	NA	0	NA	0.353724	1.18434	60.3	-0.0400032	0.306189	-0.0632012	0.0243372	0.667832	0.200269	0.402631	0.137504	0.235917	promoter11618	ENST00000329214,ENST00000575223
EIF2D	ENSG00000143486	-	-0.303345	-0.644625	0.0525739	-0.20105	-0.601407	0.208422	-0.096285	-0.475216	0.251541	1	0.565703	-0.467446	2.08261	44.7	0.18446	-0.136763	0.402794	-0.112349	2.13636	1.52482	1.54174	1.37851	1.67179	promoter1399	ENST00000271764
LRP4	ENSG00000134569	-	0.3033	-0.0879914	0.69354	0.3033	-0.0879914	0.69354	NA	NA	NA	0	NA	0.601568	2.51549	59.6	0.353878	0.106726	0.0553838	0.196347	3.85055	0.613254	0.179347	1.43296	2.76367	promoter8051	ENST00000378623
PREX2	ENSG00000046889	down	-0.30326	-0.576506	-0.0163159	-0.23155	-0.612815	0.120705	-0.07118	-0.403506	0.237121	2	0.634969	-0.390174	1.46437	39	-0.0461154	-0.250395	0.0508069	-0.042857	5.29328	2.89915	0.439873	2.88753	3.09587	promoter5967	ENST00000288368
RASSF2	ENSG00000101265	-	0.30325	-0.0887011	0.673334	0.23635	-0.172487	0.617313	0.06991	-0.162505	0.289308	3	0.708058	0.514355	2.46019	60.3	0.472216	0.0755838	0.108357	0.0749123	2.43012	0.742713	4.63279	1.72247	4.97903	promoter13594	ENST00000379400
S100A6	ENSG00000197956	-	0.303158	-0.057904	0.654143	0.2743	-0.0851273	0.621216	0.02858	-0.0475204	0.120212	14	1.07142	0.508062	2.16756	57.4	0.255807	0.134359	0.156542	0.274437	2.57601	3.15226	1.95293	3.94486	3.17105	promoter1234	ENST00000368719,ENST00000496817
LRSAM1	ENSG00000148356	down	-0.30315	-0.519609	-0.082043	-0.30315	-0.519609	-0.082043	NA	NA	NA	0	NA	-0.383707	1.1353	36.2	-0.190919	-0.111754	-0.00395538	-0.0849895	0.743923	0.431969	0.50869	0.584963	0.354921	promoter6515	ENST00000300417,ENST00000323301,ENST00000373322,ENST00000373324
COQ6	ENSG00000119723	-	0.30311	-0.0741112	0.625709	0.2267	-0.159503	0.594584	0.07745	-0.234818	0.39852	1	0.754761	0.419442	1.92877	56	0.0746182	0.16382	-0.136355	0.0446487	1.58258	1.36123	0.849643	2.20163	1.45479	promoter9530	ENST00000394026
RFX3	ENSG00000080298	-	-0.30305	-0.627103	0.0434619	-0.30305	-0.627103	0.0434619	NA	NA	NA	0	NA	-0.481801	1.89247	42.6	0.00422534	-0.128686	0.0949515	-0.262389	3.09056	0.959193	1.87118	2.60881	1.53902	promoter6638	ENST00000382004
COMMD8	ENSG00000169019	down	-0.30292	-0.612842	-0.021939	-0.22365	-0.571206	0.106902	-0.084965	-0.36742	0.196601	2	0.459739	-0.393498	1.40076	34.8	-0.0881773	-0.20342	-0.0243832	-0.126285	0.890765	0.758008	1.04802	1.80735	1.20876	promoter3604	ENST00000381571
LPPR5	ENSG00000117598	down	-0.30266	-0.564617	-0.0220965	-0.1835	-0.52771	0.196503	-0.11925	-0.407008	0.166	1	1.59381	-0.369479	1.38959	41.1	-0.103399	-0.376437	-0.0763094	0.0340485	NA	NA	NA	NA	NA	promoter1124	ENST00000370188
MCOLN1,ZNF358	ENSG00000090674,ENSG00000198816	up	0.30265	0.041307	0.584702	0.30265	0.041307	0.584702	NA	NA	NA	0	NA	0.398066	1.45495	61	0.224075	0.232781	0.0783463	0.0195564	0.452686	0.555516	0.402631	0.485427	0.137504	promoter12447	ENST00000264079,ENST00000394321,ENST00000394341
POGK	ENSG00000143157	-	0.30258	-0.0341766	0.641632	0.18445	-0.180362	0.545612	0.1169	-0.150808	0.381517	2	1.09796	0.383107	1.82987	61	0.442815	0.144711	0.121375	-0.0830445	2.57172	1.48543	1.98976	2.60881	3.42426	promoter563	ENST00000367875,ENST00000367876
MAP2K7	ENSG00000076984	-	0.30257	-0.0269644	0.605014	0.1327	-0.25346	0.514422	0.16765	-0.212621	0.570403	1	0.4558	0.349711	1.6468	61	0.158979	0.200918	-0.0505452	-0.0607305	0.674776	0.200269	0.137504	0.137504	0.16261	promoter12455	ENST00000397979,ENST00000475022
RASGEF1B	ENSG00000138670	-	-0.3025	-0.612317	0.00665769	-0.3025	-0.612317	0.00665769	NA	NA	NA	0	NA	-0.489487	1.84549	41.1	0.0384191	-0.19813	-0.0110663	-0.340843	1.20941	1.16096	5.75778	1.76553	3.65463	promoter3635	ENST00000509081
SMARCD3	ENSG00000082014	-	0.3025	-0.00732174	0.580644	0.3025	-0.00732174	0.580644	NA	NA	NA	0	NA	0.425133	1.70255	56	0.277656	0.201003	0.00159456	-0.0519324	2.46398	1.22445	0.253478	2.32193	0.93669	promoter5819	ENST00000356800,ENST00000392811,ENST00000469154
PRPF39	ENSG00000185246	up	0.302255	0.0064633	0.600622	0.2322	-0.11293	0.553723	0.06919	-0.171403	0.315802	2	0.729256	0.373023	1.57252	53.9	0.0871301	0.0875121	-0.229573	-0.0311925	1.83253	0.700269	1.79744	2.65535	2.2836	promoter9438	ENST00000355765
ING4	ENSG00000111653	-	0.302215	-0.00671597	0.612963	0.28095	-0.0566062	0.604601	0.021545	-0.16521	0.232818	1	2.63213	0.406929	1.5637	58.9	0.0888572	0.166847	-0.0835552	0.0676693	1.62019	0.806766	0.707226	2.63227	2.0246	promoter8761	ENST00000341550,ENST00000396807
ADORA2A	ENSG00000128271	-	0.3022	-0.092036	0.674223	0.3022	-0.092036	0.674223	NA	NA	NA	0	NA	0.592596	2.5142	60.3	0.581762	0.0479869	0.270208	0.233055	0.253279	1.61325	0.221191	0.137504	0.137504	promoter13964	ENST00000337539
SMARCD2	ENSG00000108604	-	-0.302155	-0.596258	0.0017524	-0.27835	-0.590005	0.0281418	-0.02314	-0.176803	0.1201	5	1.58404	-0.44442	1.68801	36.2	0.056697	-0.11618	0.108939	-0.275998	0.622952	0.705713	0.625522	0.137504	0.261024	promoter12001	ENST00000448276
PLK2	ENSG00000145632	down	-0.30199	-0.562956	-0.0610256	-0.2786	-0.540701	-0.0338451	-0.02562	-0.0998935	0.044722	22	0.829964	-0.393863	1.35896	34.8	-0.016651	-0.231253	0.042857	-0.103102	1.46568	3.52677	2.45808	5.11686	1.1866	promoter4185	ENST00000274289
GPR56	ENSG00000205336	-	0.3019	-0.0836234	0.695476	0.3019	-0.0836234	0.695476	NA	NA	NA	0	NA	0.652947	2.72898	57.4	1.14581	-0.0935555	0.393492	-0.0058182	4.7244	1.926	4.04436	1.58496	2.33907	promoter10668	ENST00000540164
PPM1J	ENSG00000155367	down	-0.30186	-0.563692	-0.0473096	-0.25615	-0.542504	0.0303998	-0.047085	-0.188716	0.104502	3	1.54804	-0.39903	1.43507	38.3	-0.230619	-0.190772	0.0614692	0.0838305	0.174509	0.137504	0.253478	0.263034	0.16261	promoter1157	ENST00000309276,ENST00000359994
SLC2A11	ENSG00000133460	-	0.30185	-0.0655273	0.679202	0.30185	-0.0655273	0.679202	NA	NA	NA	0	NA	0.554818	2.32805	62.4	0.0435717	-0.0435156	-0.440478	0.114284	NA	NA	NA	NA	NA	promoter13956	ENST00000489322
NEK4	ENSG00000114904	up	0.301655	0.0156871	0.574169	0.2672	-0.0321905	0.553106	0.030205	-0.0794705	0.137203	6	1.32061	0.378552	1.49497	62.4	0.170243	0.128735	0.0331538	0.112729	2.95895	1.51428	2.05194	2.76553	1.93016	promoter3032	ENST00000233027
PMP2	ENSG00000147588	-	0.301555	-0.0755362	0.641929	0.26045	-0.120109	0.608024	0.03918	-0.109813	0.182202	5	1.02355	0.461094	2.04226	58.9	0.270494	0.0996384	-0.243893	-0.152931	5.05647	1.83678	1.21076	3.58496	5.33338	promoter6199	ENST00000256103
TNIP2	ENSG00000168884	-	0.301545	-0.0355983	0.628602	0.25905	-0.10372	0.607117	0.043355	-0.116306	0.2074	3	1.18134	0.450916	1.95171	61.7	0.382149	0.182987	0.02634	-0.0878803	0.714336	0.742713	0.462822	0.263034	0.371899	promoter3545	ENST00000315423
ADRA1B	ENSG00000170214	down	-0.301465	-0.576318	-0.0295088	-0.26185	-0.566008	0.0485361	-0.040605	-0.211802	0.135518	3	1.20141	-0.418311	1.52485	39	-0.116959	-0.24993	-0.0295113	-0.0809334	0.427482	0.200269	0.137504	1.32193	0.137504	promoter4037	ENST00000306675
REPIN1	ENSG00000214022	-	0.301455	-0.0203209	0.61929	0.2013	-0.180713	0.553058	0.098625	-0.220608	0.427853	1	0.72203	0.381085	1.66077	58.9	0.200978	0.0606964	-0.199236	-0.0798262	2.205	1.463	0.955702	1.53605	1.52004	promoter5451	ENST00000425389,ENST00000444957,ENST00000473391
RASL10B	ENSG00000141150	-	0.3013	-0.000549289	0.608302	0.3013	-0.000549289	0.608302	NA	NA	NA	0	NA	0.424379	1.6492	63.8	0.284387	0.105121	-0.00890603	0.025966	0.270405	0.258008	0.137504	0.137504	0.137504	promoter11355	ENST00000268864
CERS6	ENSG00000172292	-	-0.30126	-0.597524	0.0293514	-0.27605	-0.571615	0.0514154	-0.023755	-0.148205	0.0947012	11	0.813876	-0.466281	1.84728	38.3	0.0076566	-0.347863	0.175908	0.0498346	NA	NA	NA	NA	NA	promoter1809	ENST00000392687
NUDT6	ENSG00000170917	-	-0.301201	-0.670721	0.0594289	-0.1739	-0.611409	0.226311	-0.1265	-0.549206	0.285942	2	0.984318	-0.430697	2.00101	37.6	-0.259984	-0.135889	-0.0132148	-0.0480395	4.04205	1.51693	1.99503	2.72247	2.34105	promoter3694	ENST00000304430
TCERG1L	ENSG00000176769	-	-0.3012	-0.60212	0.00457575	-0.3012	-0.60212	0.00457575	NA	NA	NA	0	NA	-0.466639	1.75526	39	0.0492663	-0.271505	0.175539	-0.0688616	0.137504	0.200269	0.137504	0.378512	0.137504	promoter7479	ENST00000368642
PIGZ	ENSG00000119227	-	-0.3011	-0.607305	0.0162018	-0.3011	-0.607305	0.0162018	NA	NA	NA	0	NA	-0.486746	1.83064	43.3	-0.165257	-0.049887	0.0602059	-0.211396	1.03498	0.258008	0.179347	1	0.474813	promoter3273	ENST00000238138,ENST00000412723
2019-09-11	ENSG00000138758	down	-0.301073	-0.539822	-0.0409151	-0.29295	-0.550727	-0.0320484	-0.007822	-0.144001	0.120225	8	0.648338	-0.394472	1.2955	40.4	-0.0750842	-0.356086	0.0878024	0.124501	NA	NA	NA	NA	NA	promoter3399	ENST00000264893,ENST00000502584,ENST00000505788
LPPR4	ENSG00000117600	-	-0.301024	-0.60483	0.00886161	-0.1949	-0.521416	0.108501	-0.1073	-0.325113	0.0939802	3	1.21504	-0.384853	1.53672	41.1	0.0154662	-0.338499	-0.0500045	-0.111824	NA	NA	NA	NA	NA	promoter360	ENST00000457765
ADCY2	ENSG00000078295	down	-0.3009	-0.584302	-0.0189853	-0.3009	-0.584302	-0.0189853	NA	NA	NA	0	NA	-0.436969	1.58506	39.7	-0.00970826	-0.423232	-0.0142068	-0.0182361	3.50757	0.84353	0.137504	3.9542	0.861774	promoter3766	ENST00000338316
AMN1	ENSG00000151743	-	-0.300835	-0.618601	0.0242698	-0.2769	-0.600405	0.0658476	-0.02739	-0.120102	0.0562135	10	1.24585	-0.479759	1.87194	39.7	-0.0546889	-0.16995	-0.0317992	-0.286919	2.71542	2.15517	1.15489	3.81762	2.61009	promoter8815	ENST00000281471
RP11-439E19.3	ENSG00000227953	-	-0.3008	-0.696429	0.147001	-0.3008	-0.696429	0.147001	NA	NA	NA	0	NA	-0.709475	2.86055	41.8	-0.259292	-0.0638977	0.210971	-0.175314	NA	NA	NA	NA	NA	promoter744	ENST00000419361
ERVK13-1	ENSG00000260565	-	0.3008	-0.101638	0.724214	0.3008	-0.101638	0.724214	NA	NA	NA	0	NA	0.632141	2.62979	58.9	-0.0502546	0.295243	-0.00146721	0.385686	NA	NA	NA	NA	NA	promoter10866	ENST00000564340
GSDMB	ENSG00000073605	-	0.30065	-0.07277	0.63604	0.30065	-0.07277	0.63604	NA	NA	NA	0	NA	0.490253	2.10578	60.3	0.444066	0.0567381	-0.165772	-0.176322	NA	NA	NA	NA	NA	promoter11861	ENST00000394175
XPO7	ENSG00000130227	-	0.300635	-0.118977	0.71831	0.2851	-0.134245	0.697669	0.016845	-0.122727	0.154601	4	1.61458	0.763523	3.14646	59.6	0.662848	-0.0258724	-0.0739927	0.052555	3.27224	2.07771	2.16443	3.3505	2.88492	promoter5862	ENST00000252512
CTIF	ENSG00000134030	-	0.3006	-0.13263	0.726328	0.3006	-0.13263	0.726328	NA	NA	NA	0	NA	0.908988	3.54338	62.4	0.572592	0.190756	-0.125742	0.0198984	1.35164	0.631517	0.137504	0.485427	0.367127	promoter12219	ENST00000590422
TRAF3	ENSG00000131323	down	-0.300535	-0.563812	-0.0279795	-0.2181	-0.551303	0.116401	-0.080605	-0.334308	0.183321	1	1.15688	-0.385959	1.40473	39	0.0977616	-0.302271	0.156323	-0.0251267	1.57047	0.431969	1.35965	0.925999	0.89102	promoter9617	ENST00000560371
ELOF1	ENSG00000130165	up	0.300456	0.0323494	0.550755	0.29165	0.00876228	0.577106	0.0105	-0.131402	0.149601	5	0.960799	0.380057	1.36656	54.6	0.165654	0.103571	-0.0597186	0.0511131	2.26671	1.33678	0.701557	1.43296	0.722995	promoter13022	ENST00000252445
LSMD1	ENSG00000183011	-	-0.30033	-0.74814	0.181849	-0.2527	-0.725206	0.187896	-0.049695	-0.295006	0.201509	1	1.55928	-0.78208	3.40168	40.4	-0.188242	-0.22835	0.132013	-0.233475	0.416994	0.137504	0.137504	0.137504	0.26311	promoter11725	ENST00000576861
TPMT	ENSG00000137364	-	-0.3002	-0.64436	0.0473221	-0.3002	-0.64436	0.0473221	NA	NA	NA	0	NA	-0.505998	1.95537	34	-0.125641	-0.175295	0.172745	-0.0323172	1.20838	1.00896	1.61439	2	1.56011	promoter4789	ENST00000309983
AC008738.1,CEBPA	ENSG00000230259,ENSG00000245848	-	-0.30005	-0.601618	0.00514234	-0.30005	-0.601618	0.00514234	NA	NA	NA	0	NA	-0.450776	1.69889	38.3	0.0052222	-0.358057	0.100027	0.00208578	0.241896	0.137504	1.04232	0.137504	0.26311	promoter13119	ENST00000425420,ENST00000498907
CHI3L1	ENSG00000133048	-	0.300035	-0.15374	0.738605	0.2774	-0.152034	0.706301	0.022975	-0.0513616	0.103801	26	0.559517	0.875136	3.65363	55.3	0.778609	0.138243	-0.0205411	-0.0622574	2.51474	0.137504	0.747483	1	0.375436	promoter1383	ENST00000255409,ENST00000472064,ENST00000473185,ENST00000478742
PALM3	ENSG00000187867	up	0.3	0.0245698	0.590609	0.3	0.0245698	0.590609	NA	NA	NA	0	NA	0.424569	1.6462	58.2	0.348187	0.000475478	-0.0724129	0.00349283	0.224892	0.137504	0.137504	0.137504	0.137504	promoter13045	ENST00000340790
RP11-25K19.1	ENSG00000167912	-	-0.29975	-0.62071	0.0383284	-0.29975	-0.62071	0.0383284	NA	NA	NA	0	NA	-0.494988	1.91069	44	-0.285657	-0.389595	0.0711704	0.251435	NA	NA	NA	NA	NA	promoter5953	ENST00000518993
VPS72	ENSG00000163159	up	0.299681	0.051651	0.552023	0.3012	0.0363592	0.571424	0.002104	-0.100906	0.103134	5	2.048	0.374764	1.386	57.4	0.197616	0.183733	0.0279719	0.0213863	1.76677	0.998194	1.31632	1.72247	1.90149	promoter1220	ENST00000354473,ENST00000368892
GAD2	ENSG00000136750	down	-0.299545	-0.593263	-0.0201608	-0.2621	-0.551624	0.0172005	-0.03493	-0.133907	0.0629201	8	1.40758	-0.419317	1.53884	39	-0.178241	-0.277713	0.0653961	0.102033	0.276939	0.613254	0.137504	6.29278	0.232194	promoter6992	ENST00000259271,ENST00000376261
GCLM	ENSG00000023909	down	-0.2995	-0.557418	-0.0109375	-0.2995	-0.557418	-0.0109375	NA	NA	NA	0	NA	-0.407296	1.39394	39.7	-0.14411	-0.297179	-0.0362974	-0.00230404	1.60125	0.675249	0.904199	1.1375	0.74897	promoter1119	ENST00000370238
MRPL34,DDA1	ENSG00000130312,ENSG00000130311	up	0.29944	0.0466473	0.547316	0.2732	-0.00462305	0.549114	0.02521	-0.142118	0.197808	2	1.72174	0.366238	1.32322	58.9	0.112008	0.0732854	-0.0480887	0.132856	1.83782	1.348	1.08607	3	1.33502	promoter12549	ENST00000252602,ENST00000359866
TEN1	ENSG00000257949	-	0.2993	-0.011735	0.613121	0.2993	-0.011735	0.613121	NA	NA	NA	0	NA	0.436291	1.78884	55.3	0.293081	0.153363	0.0217197	0.0115671	NA	NA	NA	NA	NA	promoter11578	ENST00000416485
ZNF334	ENSG00000198185	-	-0.29925	-0.680407	0.0938358	-0.29925	-0.680407	0.0938358	NA	NA	NA	0	NA	-0.534076	2.18706	36.2	-0.478564	-0.205156	-0.013871	0.135774	NA	NA	NA	NA	NA	promoter13702	ENST00000347606
RP11-384O8.1	ENSG00000267034	-	-0.2991	-0.602824	0.0227314	-0.2991	-0.602824	0.0227314	NA	NA	NA	0	NA	-0.46124	1.76011	36.2	-0.128911	-0.340679	-0.03387	-0.0255197	NA	NA	NA	NA	NA	promoter2403	ENST00000587099
NT5E	ENSG00000135318	-	-0.299	-0.657541	0.0608276	-0.299	-0.657541	0.0608276	NA	NA	NA	0	NA	-0.549933	2.13201	43.3	0.00717949	-0.511138	-0.019631	-0.0656052	2.79028	0.581749	0.263034	1.32193	2.56354	promoter4640	ENST00000257770
EMILIN3	ENSG00000183798	-	-0.29895	-0.609259	0.0359339	-0.29895	-0.609259	0.0359339	NA	NA	NA	0	NA	-0.463909	1.80772	39	-0.163178	-0.195305	0.0212289	-0.0841969	0.424534	0.137504	0.137504	0.137504	0.35291	promoter13678	ENST00000332312
MAP3K11	ENSG00000173327	-	0.29888	-0.023896	0.606707	0.264	-0.0464744	0.589211	0.035115	-0.0744812	0.145405	6	1.21096	0.41007	1.72073	58.2	0.196568	0.273128	-0.0181859	-0.0778111	0.261838	0.320773	0.179347	0.137504	0.137504	promoter8143	ENST00000309100
NTN4	ENSG00000074527	-	-0.298765	-0.663316	0.0921339	-0.2594	-0.626912	0.133035	-0.04276	-0.183704	0.0808395	9	0.569829	-0.569214	2.41963	48.2	-0.0853869	-0.421339	0.0134556	-0.0490322	1.05979	2.46655	0.179347	3.30743	1.18757	promoter8982	ENST00000344911
RP4-717I23.3	ENSG00000223745	down	-0.29875	-0.568306	-0.025166	-0.29875	-0.568306	-0.025166	NA	NA	NA	0	NA	-0.423793	1.4933	37.6	-0.0531583	-0.089682	0.180402	-0.100551	NA	NA	NA	NA	NA	promoter1114	ENST00000421202
PTGDR2	ENSG00000183134	-	0.2987	-0.0579807	0.668338	0.2987	-0.0579807	0.668338	NA	NA	NA	0	NA	0.489869	2.0644	61	0.457255	0.128813	0.108966	0.0127669	NA	NA	NA	NA	NA	promoter8081	ENST00000332539
ELOVL7	ENSG00000164181	-	-0.298385	-0.6705	0.122102	-0.24935	-0.621555	0.153354	-0.047155	-0.306708	0.185805	2	0.717491	-0.566935	2.5024	43.3	-0.195815	-0.312868	-0.0121924	-0.0704437	0.144477	2.71898	0.137504	1.07039	1.39915	promoter4188	ENST00000425382
CHCHD5	ENSG00000125611	-	-0.29825	-0.600303	0.0277783	-0.29825	-0.600303	0.0277783	NA	NA	NA	0	NA	-0.480058	1.88135	44	-0.165062	-0.0742766	0.0825439	-0.158175	0.343329	0.374231	0.179347	0.137504	0.16261	promoter1737	ENST00000324913
PCBP2	ENSG00000197111	-	0.29825	-0.0804176	0.732108	0.29825	-0.0804176	0.732108	NA	NA	NA	0	NA	0.668092	2.80477	59.6	0.43685	0.0339669	-0.0444885	0.152787	4.00746	3.26803	4.04912	3.93546	3.82761	promoter8499	ENST00000359282,ENST00000359462,ENST00000455667,ENST00000546463,ENST00000552296,ENST00000552819,ENST00000562264
HMG20B	ENSG00000064961	up	0.29825	0.020153	0.616322	0.29825	0.020153	0.616322	NA	NA	NA	0	NA	0.429229	1.6783	57.4	0.378861	0.207345	0.0643102	-0.092667	0.619363	0.200269	0.179347	0.137504	0.187716	promoter12419	ENST00000333651
JAKMIP2	ENSG00000176049	-	0.298205	-0.084547	0.625319	0.21965	-0.159501	0.575006	0.08426	-0.165601	0.338317	2	1.28088	0.416498	1.93988	59.6	0.354093	-0.0490903	0.0564913	0.167987	3.28583	0.939853	0.137504	3.60881	2.73131	promoter4339	ENST00000333010
UCK1	ENSG00000130717	-	0.29805	-0.035444	0.60594	0.29805	-0.035444	0.60594	NA	NA	NA	0	NA	0.463341	1.93372	59.6	0.447378	0.150802	0.084774	-0.0500643	1.0021	0.374231	0.477653	0.678072	0.941484	promoter6878	ENST00000372215
GFOD1	ENSG00000145990	-	-0.298025	-0.650007	0.0588666	-0.2216	-0.652254	0.237979	-0.07642	-0.58462	0.367923	1	1.7054	-0.420362	1.69546	40.4	-0.144777	-0.213496	0.0317458	-0.0303431	0.889935	1.20027	0.221191	3.26303	0.928656	promoter4779	ENST00000379287
RPAP1	ENSG00000103932	-	0.29795	-0.0806115	0.703904	0.19725	-0.192105	0.605201	0.1005	-0.25092	0.457512	1	0.781453	0.439927	2.17655	56.7	0.265568	0.0504977	-0.0016502	0.122211	1.07325	0.311465	0.369452	0.765535	0.497909	promoter10187	ENST00000304330
FAIM	ENSG00000158234	-	-0.29745	-0.683708	0.0954232	-0.29745	-0.683708	0.0954232	NA	NA	NA	0	NA	-0.598953	2.47041	39	-0.295436	-0.215606	0.0433972	-0.0445134	1.51965	0.666712	0.767001	2.10434	2.15516	promoter2748	ENST00000393034
CTD-2210P24.4	ENSG00000205106	-	-0.29745	-0.627104	0.00476857	-0.29745	-0.627104	0.00476857	NA	NA	NA	0	NA	-0.475795	1.81601	41.8	-0.490749	0.101731	0.0722304	-0.0145469	NA	NA	NA	NA	NA	promoter7618	ENST00000378779
AGGF1	ENSG00000164252	-	0.297425	-0.00976345	0.604411	0.3048	-0.00354944	0.617421	-0.007799	-0.105703	0.0896236	14	0.681265	0.443197	1.7477	58.2	0.0847196	0.0520377	-0.303904	0.00253622	2.40352	1.3933	1.61386	2.848	2.1275	promoter3862	ENST00000312916
NEGR1	ENSG00000172260	down	-0.297362	-0.582711	-0.0108288	-0.22105	-0.529311	0.107902	-0.07795	-0.255126	0.102102	5	0.701904	-0.398169	1.55245	36.2	-0.111706	-0.249686	-0.0186455	-0.0554221	1.14618	0.613254	0.137504	3.96347	1.50118	promoter1083	ENST00000357731,ENST00000434200
NSMCE1	ENSG00000169189	down	-0.297247	-0.583686	-0.0015148	-0.26925	-0.560939	0.0761229	-0.025035	-0.219948	0.159704	2	1.26885	-0.417088	1.53931	36.2	-0.173826	-0.164132	0.0099947	-0.0691356	2.10717	2.35299	2.2213	1.88753	2.16461	promoter10965	ENST00000361439
NOSIP	ENSG00000142546	-	0.297065	-0.00280365	0.58171	0.1772	-0.203231	0.549434	0.12085	-0.2033	0.466502	1	0.525146	0.349072	1.50246	58.2	0.00635358	0.14588	0.0121415	0.20898	0.582316	0.320773	0.137504	0.137504	0.16261	promoter13262	ENST00000339093,ENST00000391853
CCDC66	ENSG00000180376	-	0.29705	-0.0606116	0.651736	0.29705	-0.0606116	0.651736	NA	NA	NA	0	NA	0.501763	2.12078	53.9	0.180412	0.0282928	-0.0445152	0.248543	1.08557	1.36668	0.137504	2.53605	1.35567	promoter2643	ENST00000394672
APBA1	ENSG00000107282	-	-0.296985	-0.643121	0.0446212	-0.27125	-0.617121	0.0753643	-0.02435	-0.0810093	0.0361613	19	1.55817	-0.477349	1.95938	47.5	-0.0279096	-0.296854	0.158096	0.0055104	1.36836	1.03175	1.21845	2.70044	1.29897	promoter6711	ENST00000265381
FLII	ENSG00000177731	-	0.296965	-0.00037015	0.566461	0.2135	-0.110701	0.530473	0.083805	-0.154016	0.333603	2	0.711648	0.373755	1.62073	58.2	0.366179	0.0799257	0.0477778	-0.0245718	0.936866	1.29248	1.39832	0.378512	0.578502	promoter11774	ENST00000327031,ENST00000379450,ENST00000545457
SBF1	ENSG00000100241	-	0.29695	-0.0721178	0.632333	0.29695	-0.0721178	0.632333	NA	NA	NA	0	NA	0.498146	2.10371	58.2	0.168027	0.120192	-0.304335	-0.0944083	0.384589	0.137504	0.137504	0.137504	0.137504	promoter14311	ENST00000418590,ENST00000470434
PLIN4	ENSG00000167676	-	0.29685	-0.0332859	0.628645	0.29685	-0.0332859	0.628645	NA	NA	NA	0	NA	0.470344	1.95031	59.6	0.304248	0.0929318	-0.0105553	0.062609	0.277567	0.137504	0.137504	0.137504	0.137504	promoter12938	ENST00000301286
ZGLP1	ENSG00000220201	-	0.29685	-0.0210172	0.618031	0.29685	-0.0210172	0.618031	NA	NA	NA	0	NA	0.429026	1.70414	57.4	0.26209	0.0316287	-0.15196	-0.016652	0.360752	0.137504	0.137504	0.137504	0.137504	promoter12993	ENST00000403352,ENST00000403903,ENST00000480726
TBC1D4	ENSG00000136111	down	-0.2968	-0.571225	-0.0367298	-0.2968	-0.571225	-0.0367298	NA	NA	NA	0	NA	-0.415926	1.47688	36.9	0.00920776	-0.435444	0.00169237	0.0120024	0.727951	3.15508	2.92445	1.72247	0.662568	promoter9327	ENST00000377625
ZNF14	ENSG00000105708	down	-0.2968	-0.57002	-0.0115123	-0.2968	-0.57002	-0.0115123	NA	NA	NA	0	NA	-0.424798	1.52047	38.3	-0.132091	-0.166568	-0.0395006	-0.165639	NA	NA	NA	NA	NA	promoter13102	ENST00000344099
IPO13	ENSG00000117408	-	0.2967	-0.024517	0.603002	0.1359	-0.274145	0.518904	0.1567	-0.239645	0.558622	1	0.498295	0.343134	1.6119	56.7	0.156071	0.250752	0.0315222	-0.0321669	1.79253	0.882767	0.663167	0.765535	2.21179	promoter244	ENST00000372343
MRPS27	ENSG00000113048	down	-0.296542	-0.586722	-0.0007576	-0.22715	-0.549002	0.102302	-0.067845	-0.275203	0.1371	2	0.982145	-0.398402	1.51429	39.7	-0.201094	-0.0916516	0.0915363	-0.01412	2.07691	1.16957	1.37367	3.05311	1.7822	promoter4203	ENST00000261413,ENST00000457646
KIDINS220	ENSG00000134313	-	-0.2965	-0.630621	0.0128809	-0.2965	-0.630621	0.0128809	NA	NA	NA	0	NA	-0.46369	1.77289	44	-0.0970685	-0.05363	0.0549179	-0.258073	3.57507	1.91796	3.19535	4.87283	3.67252	promoter2000	ENST00000256707,ENST00000418530,ENST00000473731
SLC6A12	ENSG00000111181	-	0.2965	-0.121008	0.70914	0.2965	-0.121008	0.70914	NA	NA	NA	0	NA	0.70026	2.89471	58.2	0.219993	0.102555	-0.293224	0.0844885	0.392049	4.67119	0.137504	0.263034	0.89723	promoter8739	ENST00000545058
CSF1R	ENSG00000182578	-	-0.296362	-0.694085	0.0854376	-0.309	-0.705514	0.0847521	0.015725	-0.0251902	0.0560401	71	0.890732	-0.598581	2.39746	40.4	0.11622	-0.307346	0.296123	-0.111332	0.71934	1.52482	5.68271	0.584963	2.15948	promoter4343	ENST00000286301
ACAD9	ENSG00000177646	-	-0.29625	-0.678409	0.114273	-0.29625	-0.678409	0.114273	NA	NA	NA	0	NA	-0.67251	2.72362	44	-0.230555	0.0190191	0.225167	-0.235806	1.08176	0.311465	0.81232	1.58496	0.799885	promoter2718	ENST00000511526
RHOBTB2	ENSG00000008853	down	-0.2962	-0.529644	-0.0485656	-0.2962	-0.529644	-0.0485656	NA	NA	NA	0	NA	-0.396253	1.35148	42.6	-0.0102671	-0.256858	0.000945419	-0.128183	1.20714	0.845767	0.137504	0.485427	0.279602	promoter5880	ENST00000251822,ENST00000522948
GAA	ENSG00000171298	-	-0.2962	-0.64598	0.0438981	-0.2962	-0.64598	0.0438981	NA	NA	NA	0	NA	-0.524519	2.12192	41.1	-0.53517	0.141741	-0.0348179	-0.165908	0.572437	0.200269	0.597618	0.137504	0.137504	promoter11606	ENST00000572803
PTTG1IP	ENSG00000183255	up	0.296165	0.00597238	0.577064	0.2405	-0.0955067	0.560317	0.060555	-0.16252	0.29112	2	0.793199	0.377149	1.53742	61	0.216659	0.0145421	-0.0232349	0.122713	4.47975	4.09164	3.94596	2.26303	3.52309	promoter13892	ENST00000330938,ENST00000397887
ACYP1	ENSG00000119640	-	0.296045	-0.0576074	0.650602	0.20855	-0.21865	0.610007	0.091295	-0.28583	0.467808	1	0.552184	0.39025	1.82918	56	0.0866097	0.182935	-0.0627164	0.057989	1.81853	2.11325	1.48125	5.22497	2.89644	promoter9802	ENST00000238618
PPFIA4	ENSG00000143847	-	0.29597	-0.0637334	0.631594	0.29525	-0.0730204	0.662062	-0.0042225	-0.14702	0.14201	4	1.10031	0.458365	2.00031	61.7	0.230828	0.0307563	-0.118103	0.0786786	0.281998	0.374231	0.137504	1.72247	0.302314	promoter626	ENST00000486360
SARM1	ENSG00000004139	up	0.295895	0.0218862	0.554823	0.27515	-0.0361812	0.589657	0.01765	-0.186203	0.203406	2	1.10803	0.361879	1.37757	63.1	0.00743367	0.122147	-0.153835	0.0784635	0.541281	0.200269	0.179347	0.485427	0.325409	promoter11317	ENST00000457710
RP11-372E1.6	ENSG00000241570	-	-0.29585	-0.64461	0.0610102	-0.29585	-0.64461	0.0610102	NA	NA	NA	0	NA	-0.545821	2.17329	39	-0.0932428	-0.106242	0.065111	-0.281225	NA	NA	NA	NA	NA	promoter2757	ENST00000493825
SAR1A	ENSG00000079332	-	-0.29584	-0.610515	0.0363252	-0.29885	-0.623704	0.0490981	3.9879e-05	-0.0934717	0.0866639	9	1.40252	-0.473381	1.79792	39.7	-0.0113881	-0.0534438	0.113462	-0.295087	2.9322	2.5222	3.31645	3.54844	3.23836	promoter7332	ENST00000373241
EXOC6B	ENSG00000144036	up	0.2958	0.0175688	0.574737	0.2958	0.0175688	0.574737	NA	NA	NA	0	NA	0.382121	1.49675	61	0.0917538	0.0644912	-0.0188532	0.207023	2.85601	2.3173	2.17583	3.6893	3.93621	promoter2147	ENST00000272427
DLGAP4	ENSG00000080845	-	0.29572	-0.0500979	0.690962	0.3111	-0.0491802	0.710308	-0.011685	-0.117902	0.0847161	7	1.5418	0.490363	1.99855	60.3	0.482317	-0.0465627	-0.0963687	-0.0417596	1.96216	1.71648	0.955702	1.43296	1.1162	promoter13440	ENST00000401952
YWHAE	ENSG00000108953	-	-0.295652	-0.689403	0.107448	-0.2666	-0.644506	0.14186	-0.02921	-0.189912	0.117819	5	1.09583	-0.58503	2.5624	36.2	-0.14374	-0.169254	0.0581694	-0.213867	7.31254	5.47315	6.12851	7.56453	7.60382	promoter11653	ENST00000264335,ENST00000489287,ENST00000571732
LINC00461	ENSG00000245526	-	-0.29565	-0.5918	0.0468588	-0.29565	-0.5918	0.0468588	NA	NA	NA	0	NA	-0.458502	1.81027	42.6	-0.183172	-0.342266	-0.186145	-0.119209	NA	NA	NA	NA	NA	promoter4230	ENST00000500197,ENST00000505030
RP11-108M9.4	ENSG00000238142	-	-0.29555	-0.687917	0.120469	-0.29555	-0.687917	0.120469	NA	NA	NA	0	NA	-0.653601	2.6565	41.1	-0.190609	-0.254866	0.227686	0.0195593	NA	NA	NA	NA	NA	promoter847	ENST00000422124,ENST00000457075
GAL3ST3	ENSG00000175229	-	0.29555	-0.0157726	0.58992	0.29555	-0.0157726	0.58992	NA	NA	NA	0	NA	0.427325	1.72002	56	-0.00818661	0.211201	-0.15762	0.0666911	0.243919	0.137504	0.137504	0.678072	0.245617	promoter8153	ENST00000312006
ICAM5	ENSG00000105376	-	-0.295482	-0.608875	0.0337141	-0.26555	-0.585015	0.0769616	-0.02818	-0.1015	0.0450313	26	0.576276	-0.473338	1.88778	39.7	-0.400838	-0.221564	-0.0799518	0.0691125	0.137504	0.137504	0.137504	0.137504	0.137504	promoter12475	ENST00000221980,ENST00000586480,ENST00000588912
PCDHGA3	ENSG00000254245	-	-0.29545	-0.583503	0.0276874	-0.29545	-0.583503	0.0276874	NA	NA	NA	0	NA	-0.440036	1.71429	37.6	-0.205021	-0.159829	0.175346	0.10016	0.422255	0.137504	0.137504	0.137504	0.137504	promoter3986	ENST00000253812
ANKRD11	ENSG00000167522	-	0.295405	-0.00311339	0.62048	0.22285	-0.0842238	0.550621	0.07124	-0.105612	0.259811	3	1.26945	0.401425	1.76684	54.6	0.295437	0.117004	-0.0310486	-0.0420648	2.3435	1.5222	2.55006	2.32193	1.80974	promoter11175	ENST00000301030,ENST00000378330
BCKDHB	ENSG00000083123	-	-0.295165	-0.626368	0.0536965	-0.252	-0.59912	0.113005	-0.04138	-0.192923	0.112405	4	1.17999	-0.483185	2.13074	42.6	-0.399511	-0.141203	-0.0110838	0.0464452	3.08931	1.38489	1.93095	2.16993	1.92489	promoter4634	ENST00000320393
KANK2	ENSG00000197256	-	0.29509	-0.0591115	0.63471	0.2495	-0.103037	0.594021	0.047435	-0.074392	0.189202	7	0.860167	0.440271	2.01717	61	0.409758	0.12568	0.121604	0.0264374	1.25086	2.18159	1.46356	0.847997	0.584104	promoter13009	ENST00000355150,ENST00000586659,ENST00000588724,ENST00000592903
MAL2	ENSG00000147676	-	-0.294885	-0.674481	0.0728161	-0.26675	-0.648806	0.0944551	-0.026595	-0.072265	0.0124236	82	0.679417	-0.542419	2.27572	39.7	-0.310089	-0.286102	0.00930266	0.0630747	0.698656	1.29248	0.137504	4.06178	0.461092	promoter6016	ENST00000276681
H3F3B	ENSG00000132475	-	-0.29485	-0.609127	0.0214009	-0.30735	-0.638015	0.0102645	0.011685	-0.0313259	0.055747	41	1.35167	-0.477923	1.87278	37.6	-0.261569	-0.157197	0.0310152	-0.0281417	5.62434	5.15121	6.78199	4.99095	6.14765	promoter12050	ENST00000254810,ENST00000589417,ENST00000589599,ENST00000592643,ENST00000593254
MBOAT7	ENSG00000125505	-	0.29478	-0.00970516	0.592426	0.3133	0.00602477	0.614223	-0.019175	-0.0877504	0.0488523	29	0.708876	0.413136	1.6257	58.9	0.158321	0.217415	-0.0699669	-0.032567	0.93033	0.407788	0.707668	0.925999	0.29583	promoter13295	ENST00000494142,ENST00000495279
RFTN2	ENSG00000162944	-	0.29465	-0.0651189	0.627914	0.29465	-0.0651189	0.627914	NA	NA	NA	0	NA	0.489785	2.06606	59.6	0.38063	0.0128778	-0.262015	-0.165737	4.68037	2.14639	0.777808	2.3505	4.90883	promoter2353	ENST00000295049
HMGCLL1	ENSG00000146151	-	-0.29465	-0.627844	0.0423549	-0.29465	-0.627844	0.0423549	NA	NA	NA	0	NA	-0.486455	1.93564	39.7	-0.169017	-0.263817	-0.0462586	-0.0998796	0.556834	0.700269	0.137504	2.65535	0.352602	promoter4930	ENST00000274901
MAP2K4	ENSG00000065559	-	0.294605	-0.0535536	0.621645	0.31075	-0.027016	0.633903	-0.01452	-0.0779852	0.0450425	21	1.42668	0.487582	2.06472	58.2	0.124784	0.00859411	0.0280222	0.382226	2.66295	3.06649	2.3088	5.10014	3.28781	promoter11253	ENST00000353533
GRIK2	ENSG00000164418	-	-0.294521	-0.611517	0.0488601	-0.26965	-0.59604	0.0637131	-0.02462	-0.101202	0.0453981	11	1.65719	-0.456197	1.87651	34.8	-0.130015	-0.325111	-0.099351	-0.100422	0.672745	1.40368	0.259683	5.30743	2.03547	promoter4651	ENST00000421544
SYN2	ENSG00000157152	-	-0.294507	-0.614836	0.0276933	-0.25255	-0.549153	0.0851053	-0.044445	-0.149004	0.051367	12	0.845366	-0.437176	1.82377	42.6	0.0299759	-0.139934	0.145372	-0.181847	0.599051	1.53519	1.09365	5.24031	1.06523	promoter2489	ENST00000432424
TPM2	ENSG00000198467	up	0.294494	0.0112198	0.5795	0.2736	-0.0339701	0.573414	0.02005	-0.0760619	0.116501	10	1.77203	0.37693	1.48437	60.3	0.341988	0.0442048	0.075014	0.0657512	1.99882	3.75295	1.57503	1.72247	0.746792	promoter6685	ENST00000329305,ENST00000360958,ENST00000378292
CAMKK2	ENSG00000110931	-	-0.294453	-0.637167	0.0383048	-0.2708	-0.6248	0.0730143	-0.02406	-0.0800814	0.024911	25	1.42982	-0.484244	1.96725	41.8	-0.343151	-0.0308784	-0.0661806	-0.176395	0.933607	1.48451	1.73424	2	0.871021	promoter9077	ENST00000337174,ENST00000347034,ENST00000404169
TNRC6B	ENSG00000100354	-	0.29445	-0.0233542	0.616914	0.2257	-0.140403	0.573311	0.072025	-0.146109	0.323117	2	0.673401	0.397079	1.80115	56.7	0.228742	-0.0949567	-0.284183	-0.0208886	3.01396	1.10706	2.02199	2.72247	2.01141	promoter14052	ENST00000335727
ZNF330	ENSG00000109445	down	-0.2943	-0.560084	-0.0246592	-0.2943	-0.560084	-0.0246592	NA	NA	NA	0	NA	-0.415956	1.49468	39.7	0.0708094	-0.315275	0.11667	-0.0548209	NA	NA	NA	NA	NA	promoter3469	ENST00000262990
RNF141	ENSG00000110315	down	-0.294295	-0.584014	-0.00318723	-0.1914	-0.583125	0.200523	-0.098405	-0.485957	0.223904	1	0.503678	-0.380953	1.50105	36.9	-0.190907	0.0115982	0.149935	-0.0517082	3.53142	1.71648	3.02772	3	4.53134	promoter7994	ENST00000265981
PCSK7	ENSG00000160613	up	0.29428	0.000262	0.564111	0.183	-0.201205	0.5372	0.1071	-0.24842	0.471061	2	1.03221	0.337795	1.40758	61.7	0.0875486	0.111661	-0.116194	0.0223913	1.0196	0.792481	0.687834	0.378512	0.490603	promoter8294	ENST00000320934
SRRM2	ENSG00000167978	-	0.29418	-0.0518386	0.632941	0.2527	-0.0952549	0.601254	0.037505	-0.0854016	0.158916	5	1.30051	0.44385	2.04871	54.6	0.369244	-0.00510252	-0.122453	-0.0427454	5.06993	3.30204	5.14906	4.06178	3.78118	promoter10454	ENST00000572952,ENST00000575870
C11orf84	ENSG00000168005	-	0.29399	-0.0981949	0.690324	0.1098	-0.330816	0.555137	0.1849	-0.353816	0.714025	1	0.571312	0.353829	2.01054	58.2	0.200973	-0.00853194	-0.298782	-0.137394	NA	NA	NA	NA	NA	promoter7682	ENST00000294244
ECE2	ENSG00000145194	-	0.2938	-0.0675686	0.653006	0.2938	-0.0675686	0.653006	NA	NA	NA	0	NA	0.487805	2.13888	64.5	0.0887787	0.0732869	-0.167458	0.158282	0.537862	0.137504	0.137504	1.848	0.353731	promoter2823	ENST00000359140,ENST00000404464
CAMK2D	ENSG00000145349	-	-0.293705	-0.609858	0.00522837	-0.27145	-0.592814	0.0379098	-0.02359	-0.0839797	0.0361004	25	1.17296	-0.454902	1.84889	40.4	-0.105071	-0.332294	0.082432	0.0648949	2.35174	1.37423	3.01151	4.41278	2.26765	promoter3688	ENST00000394524
TMEM151A	ENSG00000179292	-	0.29365	-0.0171459	0.602904	0.29365	-0.0171459	0.602904	NA	NA	NA	0	NA	0.425895	1.73059	58.2	-0.0915372	0.313579	-0.188777	0.0150756	0.251512	0.137504	0.137504	0.137504	0.406002	promoter7736	ENST00000327259
GATC	ENSG00000257218	-	0.2934	-0.00642434	0.605254	0.2934	-0.00642434	0.605254	NA	NA	NA	0	NA	0.42496	1.69405	60.3	0.143107	0.118837	0.00363779	0.166654	2.35871	1.70027	2.01785	2.80735	2.43051	promoter8671	ENST00000551765
ARHGEF25,DTX3	ENSG00000240771,ENSG00000178498	up	0.293215	0.0359163	0.561602	0.27065	-0.0401281	0.597418	0.022985	-0.179002	0.221804	3	0.818408	0.362519	1.35014	58.9	0.196319	0.134104	-0.0283286	0.00376731	2.03834	1.10395	0.259683	1.37851	0.879385	promoter8541	ENST00000286494,ENST00000333972,ENST00000337737,ENST00000471370,ENST00000477314,ENST00000548198,ENST00000548804,ENST00000550300,ENST00000551632
MYH10	ENSG00000133026	down	-0.293191	-0.55533	-0.0203199	-0.27095	-0.531108	0.00598888	-0.022205	-0.0823902	0.0345813	18	1.67124	-0.394698	1.41951	41.8	0.00617125	-0.275849	0.118588	-0.00643295	2.64882	1.12548	0.518605	3.01792	1.04898	promoter11737	ENST00000269243,ENST00000360416,ENST00000396239
RP11-809C18.3	ENSG00000225140	-	0.2931	-0.0928606	0.678901	0.2931	-0.0928606	0.678901	NA	NA	NA	0	NA	0.580089	2.51765	53.9	0.007479	0.338719	-0.312837	-0.0789454	NA	NA	NA	NA	NA	promoter6941	ENST00000451601
LINC00263	ENSG00000235823	-	0.29305	-0.0226323	0.62561	0.29305	-0.0226323	0.62561	NA	NA	NA	0	NA	0.460349	1.95799	58.9	0.422516	0.158935	0.0288171	-0.0922847	NA	NA	NA	NA	NA	promoter7128	ENST00000454935
RDH13	ENSG00000160439	-	-0.29305	-0.61182	0.0179094	-0.29305	-0.61182	0.0179094	NA	NA	NA	0	NA	-0.453172	1.73062	39	-0.266337	-0.0824602	-0.00825831	-0.112633	0.460825	0.675249	0.137504	0.137504	0.16261	promoter13300	ENST00000415061
SLC25A39	ENSG00000013306	up	0.293	0.0137888	0.564311	0.293	0.0137888	0.564311	NA	NA	NA	0	NA	0.382103	1.45901	63.1	0.259782	0.246446	0.0353915	-0.0887328	1.76038	2.04585	1.0755	0.263034	0.711986	promoter11907	ENST00000225308,ENST00000377095,ENST00000588315,ENST00000591006
ACTR6	ENSG00000075089	-	-0.29298	-0.661896	0.0781147	-0.2752	-0.648444	0.0846168	-0.01517	-0.102304	0.0634449	12	1.23432	-0.534609	2.2523	39.7	-0.280984	0.0889401	0.0395714	-0.302993	1.46892	1.03519	1.37367	2.90689	2.44417	promoter8599	ENST00000548180,ENST00000552376
CDK3	ENSG00000250506	-	0.29295	-0.099825	0.713366	0.29295	-0.099825	0.713366	NA	NA	NA	0	NA	0.639548	2.71078	66	0.0965029	0.139314	-0.0630524	0.340678	NA	NA	NA	NA	NA	promoter11579	ENST00000425876
CELSR2	ENSG00000143126	-	0.292905	-0.0800981	0.649119	0.30835	-0.042051	0.65563	-0.016725	-0.159907	0.12185	7	0.710014	0.506032	2.18426	59.6	0.368483	0.239554	-0.106495	-0.2085	2.17088	0.535195	0.333814	1.76553	1.42196	promoter381	ENST00000498157
VAPA	ENSG00000101558	down	-0.292685	-0.589685	-0.00538785	-0.25125	-0.555493	0.0638757	-0.045395	-0.215712	0.136512	2	1.56547	-0.406606	1.54542	44.7	0.0279235	-0.294221	-0.0282726	-0.168581	3.17597	2.59984	3.8384	4.39917	3.42693	promoter12163	ENST00000340541,ENST00000400000,ENST00000577901
PPP1R14B	ENSG00000173457	-	0.29265	-0.100414	0.665033	0.29265	-0.100414	0.665033	NA	NA	NA	0	NA	0.548694	2.37545	60.3	0.361789	0.21073	-0.056737	-0.0805623	0.620198	0.137504	0.221191	0.137504	0.137504	promoter8124	ENST00000309318,ENST00000392210
TBCD	ENSG00000141556	-	0.292515	-0.00661545	0.559914	0.20965	-0.189932	0.571422	0.087685	-0.267816	0.436901	1	0.543971	0.35224	1.47059	60.3	0.271134	0.149853	0.0739258	0.00517846	1.18511	0.374231	0.369452	0.485427	0.389795	promoter11640	ENST00000576677
AIP	ENSG00000110711	-	0.292485	-0.000725592	0.580134	0.2735	-0.0413591	0.578102	0.02103	-0.106201	0.144506	7	1.03575	0.397395	1.6254	63.1	0.120762	0.248806	0.0468153	0.074642	0.641784	1.16096	0.333814	0.263034	0.51653	promoter7759	ENST00000279146
FAM133B	ENSG00000234545	up	0.29235	0.0344976	0.532801	0.29235	0.0344976	0.532801	NA	NA	NA	0	NA	0.36046	1.35033	61.7	0.17575	0.0466651	0.0216399	0.159684	0.859758	0.137504	1.26912	2.07039	1.50302	promoter5669	ENST00000415397,ENST00000427372,ENST00000438306,ENST00000445716
DBF4B	ENSG00000161692	down	-0.29235	-0.559154	-0.00917436	-0.29235	-0.559154	-0.00917436	NA	NA	NA	0	NA	-0.400254	1.37811	40.4	-0.319132	-0.10568	-0.0594787	-0.0349205	NA	NA	NA	NA	NA	promoter11430	ENST00000528353
ANKMY2	ENSG00000106524	-	-0.292315	-0.63633	0.0676692	-0.22745	-0.592839	0.14261	-0.06313	-0.237302	0.1186	4	1.33706	-0.487683	2.12114	33.3	-0.174253	-0.169801	-0.0263107	-0.16994	2.35599	1.22972	1.48481	3.52356	2.14162	promoter5530	ENST00000306999
ATG14	ENSG00000126775	-	-0.2923	-0.637023	0.0263927	-0.2923	-0.637023	0.0263927	NA	NA	NA	0	NA	-0.481356	1.92927	39	-0.127577	-0.160434	0.0543755	-0.13897	1.77576	0.959193	1.57818	1.63227	1.70318	promoter9751	ENST00000247178
PLEKHA5	ENSG00000052126	-	-0.29215	-0.606433	0.0539655	-0.29215	-0.606433	0.0539655	NA	NA	NA	0	NA	-0.488822	1.94685	36.2	-0.0159869	-0.275196	-0.0286123	-0.226251	1.76518	1.69616	0.924665	3.52356	1.48949	promoter8422	ENST00000429027
VWF	ENSG00000110799	-	-0.292092	-0.647886	0.0931803	-0.3067	-0.669934	0.0798568	0.01421	-0.0493939	0.0841133	19	1.21021	-0.575943	2.30252	41.8	-0.113053	-0.162887	0.41965	0.119647	0.144477	3.38064	0.137504	0.137504	0.137504	promoter8752	ENST00000261405
NAPB	ENSG00000125814	down	-0.292055	-0.555297	-0.0038309	-0.2671	-0.530706	0.013697	-0.02326	-0.0559519	0.00569582	125	0.937959	-0.396107	1.43989	41.8	-0.101089	-0.150238	-0.0767094	-0.221489	1.25059	1.35022	0.721166	5.51096	1.78899	promoter13618	ENST00000377026,ENST00000398425
PIK3IP1	ENSG00000100100	-	-0.291984	-0.666456	0.117772	-0.27805	-0.664028	0.146203	-0.017905	-0.203319	0.15992	6	0.515104	-0.572726	2.50409	37.6	-0.472018	-0.0548906	0.0609939	0.0151763	2.79044	1.98358	2.42296	2	2.44438	promoter14210	ENST00000215912,ENST00000441972
SLC9A9	ENSG00000181804	-	0.29196	-0.0327699	0.634521	0.2503	-0.0931106	0.597319	0.042575	-0.0963842	0.179426	6	0.846981	0.445993	2.02402	58.9	0.128876	-0.042834	-0.345438	0.014513	2.23592	0.49275	4.49042	1.96347	2.80463	promoter3178	ENST00000316549
CD151	ENSG00000177697	-	0.291785	-0.0269244	0.611761	0.2622	-0.0521327	0.595402	0.02587	-0.0596964	0.115303	9	1.21745	0.428949	1.89556	56.7	0.393794	0.0229656	-0.163708	-0.151518	0.892748	1.55301	0.366993	0.137504	0.16261	promoter7515	ENST00000322008,ENST00000397421,ENST00000532045
NCKAP1	ENSG00000061676	-	-0.291775	-0.572296	0.0307528	-0.2667	-0.554101	0.0615857	-0.025535	-0.0904619	0.042446	28	0.836702	-0.418463	1.6255	38.3	0.0814145	-0.404807	0.0460413	-0.0490286	4.56763	3.66169	1.70368	5.57592	3.68013	promoter2337	ENST00000360982,ENST00000361354
ZMAT5	ENSG00000100319	-	0.29175	-0.0158854	0.603117	0.29175	-0.0158854	0.603117	NA	NA	NA	0	NA	0.439042	1.8291	58.9	0.0163429	0.266081	0.00167471	0.158293	0.286977	0.200269	0.21784	0.137504	0.280396	promoter14193	ENST00000344318,ENST00000397781
EZH1	ENSG00000108799	-	-0.291575	-0.6305	0.0795193	-0.2635	-0.608656	0.135601	-0.03139	-0.249105	0.16676	3	0.573415	-0.476396	2.02266	41.8	-0.0371258	0.176924	-0.0384939	-0.654688	2.25413	1.70571	2.0265	2.80735	2.53287	promoter11892	ENST00000428826,ENST00000435174
NPRL3	ENSG00000103148	-	0.2915	-0.0146468	0.545904	0.2915	-0.0146468	0.545904	NA	NA	NA	0	NA	0.385198	1.51868	56.7	0.124923	0.304757	0.0129777	-0.0315043	0.662703	0.263034	0.286657	0.137504	0.187716	promoter10818	ENST00000399951,ENST00000399953,ENST00000405960,ENST00000428323,ENST00000445810
SELT	ENSG00000198843	-	-0.291475	-0.61654	0.0376659	-0.23575	-0.5579	0.120109	-0.059155	-0.274021	0.175605	3	0.546369	-0.418995	1.76557	43.3	-0.0150833	-0.303731	-0.14439	-0.244571	NA	NA	NA	NA	NA	promoter2771	ENST00000471696
PEBP4	ENSG00000134020	-	-0.29145	-0.628337	0.0697538	-0.29145	-0.628337	0.0697538	NA	NA	NA	0	NA	-0.489239	1.97666	43.3	-0.391717	0.0734317	-0.0496098	-0.220563	0.966304	0.137504	0.286657	1.58496	0.245617	promoter6121	ENST00000256404
WNK2	ENSG00000165238	-	-0.291425	-0.647128	0.0349441	-0.25805	-0.61112	0.0647053	-0.03747	-0.176402	0.102319	5	0.951327	-0.469152	1.94984	44.7	-0.0441116	-0.216908	0.173025	-0.035107	0.450466	0.137504	0.137504	0.263034	0.137504	promoter6441	ENST00000432730
LMLN	ENSG00000185621	down	-0.29137	-0.593594	-0.00249415	-0.095275	-0.519423	0.331509	-0.2007	-0.666363	0.238348	1	0.446473	-0.34375	1.51648	39	-0.0989151	-0.0971061	0.0605459	-0.0871833	1.31939	0.528292	0.965876	1.80735	0.912807	promoter2860	ENST00000330198
SATB2	ENSG00000119042	down	-0.291335	-0.59498	-0.000954777	-0.24265	-0.562817	0.0649012	-0.04613	-0.15472	0.0646905	11	0.99282	-0.416536	1.74958	42.6	-0.0289291	-0.318643	0.126083	0.0571187	1.34168	2.72329	0.717503	1.848	1.80739	promoter2354	ENST00000417098
SLC52A3	ENSG00000101276	-	-0.29125	-0.667229	0.102906	-0.29125	-0.667229	0.102906	NA	NA	NA	0	NA	-0.549227	2.30427	37.6	0.0937683	-0.193678	0.441927	-0.00739075	NA	NA	NA	NA	NA	promoter13571	ENST00000217254
DHX30	ENSG00000132153	-	-0.29115	-0.6442	0.0626283	-0.246	-0.600326	0.0994727	-0.044435	-0.211506	0.130329	4	0.931157	-0.470283	2.09995	41.1	-0.126739	-0.0586376	0.194432	-0.090474	1.30484	0.675249	0.433667	0.485427	0.771899	promoter2579	ENST00000457607
WHSC1L1	ENSG00000147548	-	-0.29112	-0.577907	0.00111545	-0.2508	-0.571337	0.0876629	-0.038585	-0.270906	0.176769	2	2.2677	-0.385902	1.40787	39.7	0.0701269	-0.325539	0.101613	-0.0288769	3.80361	2.93172	3.21073	4.57894	3.67331	promoter6146	ENST00000316985,ENST00000529223
KNOP1	ENSG00000103550	-	0.291	-0.057805	0.639839	0.291	-0.057805	0.639839	NA	NA	NA	0	NA	0.521576	2.26236	55.3	0.304769	0.161601	-0.100122	-0.0449164	NA	NA	NA	NA	NA	promoter10935	ENST00000219837,ENST00000565844,ENST00000567367,ENST00000568230
PNMA2	ENSG00000240694	-	-0.290845	-0.588533	0.0561135	-0.2552	-0.555709	0.0904521	-0.037065	-0.148805	0.0852217	12	0.492189	-0.417059	1.72462	43.3	-0.240152	-0.196904	-0.00369427	0.0163025	2.93745	1.51074	0.21784	5.97499	1.34101	promoter6126	ENST00000522362
MAN1A2	ENSG00000198162	-	-0.2907	-0.581304	0.0086763	-0.25315	-0.569036	0.0965071	-0.0409	-0.23983	0.187137	2	0.878051	-0.416126	1.65729	42.6	0.0330559	-0.246707	0.295891	0.0934161	2.45178	3.46761	2.13433	3.99095	3.10985	promoter413	ENST00000356554
TBC1D24	ENSG00000162065	-	-0.2907	-0.586031	0.0263961	-0.2907	-0.586031	0.0263961	NA	NA	NA	0	NA	-0.440359	1.69779	41.8	-0.20533	-0.0955082	-0.0173073	-0.156828	1.61546	0.361233	0.259683	2.43296	0.847601	promoter10445	ENST00000567020
FAM73B	ENSG00000148343	-	-0.29069	-0.793322	0.180992	-0.1445	-0.600506	0.305705	-0.1452	-0.571561	0.262062	1	0.413452	-0.496614	2.85376	41.8	-0.0879861	-0.0808011	0.103105	-0.224722	0.308088	0.137504	0.221191	0.137504	0.137504	promoter6551	ENST00000483458
CARHSP1	ENSG00000153048	-	0.290595	-0.0242543	0.579106	0.2299	-0.077101	0.567131	0.055455	-0.148009	0.261306	1	1.92047	0.386109	1.6292	61	0.438349	0.128726	0.0536199	-0.127347	2.49925	0.423998	0.402631	1.37851	1.78769	promoter10895	ENST00000311052,ENST00000396593
NETO1	ENSG00000166342	-	-0.290525	-0.615906	0.0620826	-0.229	-0.59294	0.116227	-0.0608	-0.282212	0.155319	3	0.642416	-0.435378	1.88422	39	-0.145129	-0.317774	-0.0836699	-0.0561441	0.367728	0.758008	0.137504	4.46597	1.13355	promoter12345	ENST00000583169
C1orf204	ENSG00000188004	-	-0.2905	-0.622	0.0303465	-0.2905	-0.622	0.0303465	NA	NA	NA	0	NA	-0.467753	1.87103	41.1	-0.126392	-0.249949	-0.0834819	-0.174894	NA	NA	NA	NA	NA	promoter1298	ENST00000368102
PGF	ENSG00000119630	-	0.29047	-0.0572877	0.630869	0.25185	-0.115746	0.595444	0.041605	-0.120003	0.205527	3	1.26144	0.438811	2.03024	56.7	0.389355	-0.0244285	-0.0363627	0.0375217	0.230273	0.572023	0.137504	0.137504	0.137504	promoter9800	ENST00000553716
LZTS1	ENSG00000061337	-	-0.290455	-0.667314	0.0814291	-0.15425	-0.568504	0.289403	-0.13845	-0.550855	0.244984	1	0.440719	-0.402361	2.00496	46.1	0.0192148	-0.158522	0.24508	-0.0179731	0.497605	1.16671	0.179347	0.137504	0.137504	promoter6108	ENST00000381569
TADA3	ENSG00000171148	up	0.29045	0.0079753	0.565705	0.29045	0.0079753	0.565705	NA	NA	NA	0	NA	0.386037	1.52494	53.2	0.136315	0.172882	-0.00933586	0.0675035	1.75284	1.02829	0.569322	0.137504	0.504708	promoter2869	ENST00000301964,ENST00000492103
LRFN5	ENSG00000165379	-	-0.29037	-0.58835	0.0172705	-0.2239	-0.524811	0.083779	-0.06661	-0.20761	0.067939	13	0.61227	-0.400521	1.61373	38.3	-0.0680479	-0.45145	-0.0538798	0.0650975	0.710916	0.631517	0.137504	3.36457	1.10957	promoter9435	ENST00000298119
ARHGAP5-AS1	ENSG00000258655	-	-0.2901	-0.585413	0.00710467	-0.2901	-0.585413	0.00710467	NA	NA	NA	0	NA	-0.423033	1.60417	37.6	-0.232632	-0.263666	-0.0847816	-0.0115165	NA	NA	NA	NA	NA	promoter9708	ENST00000553596
PAQR7	ENSG00000182749	-	-0.29	-0.613225	0.0209549	-0.29	-0.613225	0.0209549	NA	NA	NA	0	NA	-0.441255	1.69037	36.2	-0.174168	-0.000531732	0.187676	-0.0788787	0.970056	0.320773	0.823642	0.765535	0.516877	promoter899	ENST00000374296
CLINT1	ENSG00000113282	-	0.289955	-0.0976388	0.661934	0.26405	-0.114802	0.642301	0.021995	-0.169028	0.216407	1	3.19265	0.461548	2.09342	62.4	0.33634	0.0765681	-0.0797092	-0.0310691	3.09922	2.15153	3.48098	2.926	2.70967	promoter4365	ENST00000296951,ENST00000411809
TRPM4	ENSG00000130529	-	-0.28995	-0.5672	0.00321365	-0.28995	-0.5672	0.00321365	NA	NA	NA	0	NA	-0.421461	1.56751	37.6	-0.224354	-0.208317	0.0199808	0.0311907	0.218314	0.137504	0.137504	0.137504	0.137504	promoter12777	ENST00000252826,ENST00000355712
SEC14L2	ENSG00000100003	up	0.28989	0.00123967	0.572792	0.2677	-0.0249014	0.554909	0.021195	-0.0650287	0.102205	11	1.16767	0.381058	1.57557	61.7	0.155866	0.160413	-0.0775616	-0.0127823	2.22554	0.431969	0.221191	1.20163	1.23109	promoter13990	ENST00000312932,ENST00000403484,ENST00000405717
RTN2	ENSG00000125744	-	0.289755	-0.0139738	0.561206	0.30475	3.5491e-05	0.584232	-0.01556	-0.0804211	0.0520071	23	0.977252	0.395242	1.58841	56.7	0.278163	0.0597208	0.0154148	0.0727729	0.363899	0.258008	0.3285	0.137504	0.137504	promoter13214	ENST00000344680,ENST00000430715
PDE2A	ENSG00000186642	-	0.28941	-0.0365505	0.603608	0.2603	-0.0880279	0.602012	0.024065	-0.188909	0.254514	3	0.589973	0.385227	1.62339	58.9	0.245862	0.13388	-0.048546	-0.0430605	0.247432	2.33904	0.259683	1.72247	0.542387	promoter8198	ENST00000376450
C3orf14	ENSG00000114405	-	-0.28928	-0.619318	0.0682363	-0.2548	-0.603305	0.0915978	-0.03027	-0.189704	0.111408	5	0.921936	-0.467129	2.00188	40.4	-0.134781	-0.154173	0.0915837	-0.086591	NA	NA	NA	NA	NA	promoter2654	ENST00000232519,ENST00000462069,ENST00000494481,ENST00000542214
LARP7	ENSG00000174720	-	0.28925	-0.100913	0.647701	0.28925	-0.100913	0.647701	NA	NA	NA	0	NA	0.513168	2.26359	58.9	0.0929458	-0.0610589	-0.423686	0.057595	3.15379	2.42174	3.11114	2.98185	3.19136	promoter3441	ENST00000511529
LIMCH1	ENSG00000064042	-	0.28915	-0.0976479	0.623614	0.28915	-0.0976479	0.623614	NA	NA	NA	0	NA	0.491177	2.15327	57.4	0.415425	-0.0351804	-0.0862899	0.0246423	3.40945	2.31147	0.398029	4.07895	4.28216	promoter3357	ENST00000313860
MAP3K6	ENSG00000142733	-	0.28905	-0.0716538	0.610305	0.28905	-0.0716538	0.610305	NA	NA	NA	0	NA	0.470434	2.03236	55.3	0.269092	0.128635	-0.154174	-0.0814677	0.257979	0.311465	0.137504	0.137504	0.137504	promoter908	ENST00000470890,ENST00000486046
PLCL2	ENSG00000154822	-	-0.289015	-0.563472	0.0276429	-0.26135	-0.559119	0.0624894	-0.028545	-0.126603	0.0706043	12	0.866085	-0.413652	1.63169	39.7	-0.0470075	-0.26633	0.052264	-0.0480511	0.839608	0.666712	3.18631	2.7866	1.32386	promoter2506	ENST00000418129
TMED8	ENSG00000100580	-	0.289	-0.0608732	0.64656	0.289	-0.0608732	0.64656	NA	NA	NA	0	NA	0.480769	2.12141	59.6	-0.0544373	0.0685301	-0.00731266	0.459364	0.726461	0.675249	0.179347	1.32193	0.375087	promoter9819	ENST00000216468
PRDX2	ENSG00000167815	-	0.28872	-0.0124788	0.577724	0.30355	0.00908076	0.594435	-0.015695	-0.06036	0.033126	43	0.986006	0.406367	1.60686	60.3	-0.00141911	0.218113	0.00735285	0.197026	4.32207	2.70943	1.78749	3.07039	2.14493	promoter13032	ENST00000301522
DBN1	ENSG00000113758	up	0.28872	0.006341	0.57011	0.22205	-0.141818	0.561235	0.0689	-0.224837	0.355401	2	0.427688	0.345965	1.4647	53.9	0.143097	0.0945568	-0.0325683	0.0757425	1.89984	0.755481	0.137504	0.263034	0.232194	promoter4392	ENST00000309007,ENST00000393565
LZTR1	ENSG00000099949	-	0.288715	-0.0606045	0.658897	-0.0595	-0.436401	0.351115	0.3497	-0.0176162	0.682717	2	0.833309	0.229479	1.99854	56.7	0.093291	-0.0326539	-0.252871	-0.0840291	0.869161	0.481737	0.298176	0.263034	0.210811	promoter13940	ENST00000415817,ENST00000463909,ENST00000495142
EHD1	ENSG00000110047	-	0.28871	-0.0985736	0.677322	0.2275	-0.170112	0.625535	0.06097	-0.131406	0.24252	5	0.64866	0.459819	2.29042	60.3	0.208732	0.0365361	-0.242973	-0.0284223	0.789751	0.374231	0.137504	0.137504	0.349981	promoter8137	ENST00000359393
CUX1	ENSG00000257923	-	-0.2887	-0.631602	0.0439873	-0.2887	-0.631602	0.0439873	NA	NA	NA	0	NA	-0.520816	2.12777	40.4	-0.0822792	-0.292649	0.114192	-0.0316958	2.96592	2.34744	2.38291	2.26303	2.08534	promoter5355	ENST00000292538,ENST00000360264,ENST00000437600
UBE2N	ENSG00000177889	down	-0.28869	-0.539074	-0.0165133	-0.26405	-0.521141	0.014463	-0.025185	-0.104516	0.0537841	10	1.77472	-0.387175	1.38458	40.4	-0.164576	-0.171319	-0.0148103	-0.0660907	2.45971	1.805	2.60868	4.34341	2.06435	promoter8977	ENST00000318066,ENST00000550657
RP11-139H15.1	ENSG00000225973	down	-0.2886	-0.582607	-0.00142092	-0.2886	-0.582607	-0.00142092	NA	NA	NA	0	NA	-0.421644	1.5526	39	-0.215528	-0.100703	-0.00480159	-0.110215	NA	NA	NA	NA	NA	promoter10234	ENST00000436697
ERBB2	ENSG00000141736	-	-0.288598	-0.691017	0.0979667	-0.3007	-0.689819	0.0933802	0.012525	-0.0450325	0.0632968	28	1.45353	-0.626186	2.60936	36.9	-0.318208	-0.341684	-0.0859423	-0.052236	1.25193	0.200269	0.137504	0.137504	0.137504	promoter11382	ENST00000541774
ASPHD2	ENSG00000128203	-	0.28855	-0.0439811	0.626833	0.28855	-0.0439811	0.626833	NA	NA	NA	0	NA	0.44328	1.94389	58.9	0.18189	0.14727	-0.0345505	0.0795694	0.517839	0.258008	0.221191	1.53605	0.436284	promoter13972	ENST00000215906
SUB1	ENSG00000113387	-	-0.28832	-0.654747	0.0723702	-0.2649	-0.623309	0.105715	-0.022615	-0.0970425	0.0535435	32	0.616514	-0.503974	2.17496	40.4	-0.223885	-0.41476	-0.0621177	0.0725537	2.361	1.67099	2.99267	4.88264	3.01296	promoter3786	ENST00000265073
FAM174A	ENSG00000174132	down	-0.288225	-0.551632	-0.0105929	-0.1701	-0.522128	0.207619	-0.12175	-0.48562	0.229138	1	0.496	-0.34914	1.31794	39	-0.206345	-0.113284	0.2022	0.172689	1.44767	1.31613	0.930952	3.41954	2.00344	promoter3894	ENST00000312637
CALU	ENSG00000128595	up	0.288155	0.0060514	0.591919	0.27035	-0.0132469	0.563716	0.017155	-0.0538805	0.0896922	18	1.11373	0.381087	1.57413	60.3	0.349314	0.0610574	0.0403385	0.0110546	3.82281	2.18578	3.13746	3.64386	3.41961	promoter5394	ENST00000249364,ENST00000538546
EPB41L3	ENSG00000082397	-	-0.288155	-0.632665	0.0940505	-0.2612	-0.615309	0.130817	-0.02578	-0.0788707	0.0312732	19	1.76816	-0.531508	2.31158	44	-0.30819	-0.308594	-0.0816417	0.00363476	NA	NA	NA	NA	NA	promoter12271	ENST00000341928
OSTC	ENSG00000198856	-	0.28815	-0.084962	0.613684	0.27235	-0.108722	0.604405	0.019555	-0.0557431	0.0957283	23	0.718332	0.471759	2.17167	59.6	-0.00629448	0.089717	0.0440106	0.432347	1.90362	2.11939	2.6077	2.98185	2.29119	promoter3436	ENST00000361564
SLCO4A1	ENSG00000101187	-	0.288015	-0.191135	0.735125	0.1586	-0.293606	0.54893	0.13195	-0.257717	0.527403	1	0.464875	0.485614	2.87329	57.4	0.304791	0.185289	-0.143924	-0.14839	0.137504	1.86123	0.137504	0.137504	0.137504	promoter13541	ENST00000451793
RGS14	ENSG00000169220	-	0.287905	-0.046567	0.610766	0.2888	-0.0474254	0.638306	0.001067	-0.151813	0.15581	5	0.850275	0.429593	1.83285	58.9	0.611676	-0.0438019	0.150097	0.0118166	0.137504	0.137504	0.137504	0.137504	0.137504	promoter4086	ENST00000425155
GRSF1	ENSG00000132463	down	-0.287865	-0.544752	-0.0483559	-0.2569	-0.518702	-0.0055379	-0.02813	-0.143424	0.0783554	11	0.685656	-0.367155	1.26083	35.5	-0.0882324	-0.199237	0.150345	0.0706602	2.03019	1.13601	2.06675	2.88753	2.27278	promoter3622	ENST00000254799,ENST00000439371,ENST00000499044,ENST00000505068
TBX2	ENSG00000121068	-	-0.2876	-0.600956	0.0394468	-0.2876	-0.600956	0.0394468	NA	NA	NA	0	NA	-0.460341	1.80037	34.8	-0.0873838	-0.333569	0.0766481	0.03726	0.137504	0.675249	0.137504	0.137504	0.137504	promoter11521	ENST00000419047
POLR3D	ENSG00000168495	-	-0.287585	-0.686806	0.11347	-0.17415	-0.569913	0.224508	-0.1096	-0.407671	0.196629	2	1.28078	-0.439458	2.2374	45.4	0.0625828	-0.00837324	0.0753338	-0.418333	1.1638	0.71648	0.814005	0.378512	0.987262	promoter5871	ENST00000306433
TSHZ3	ENSG00000121297	-	-0.28756	-0.60512	0.0106084	-0.1685	-0.548529	0.222802	-0.11745	-0.402932	0.156638	2	0.490893	-0.388592	1.77486	37.6	0.0226812	-0.211258	0.0628601	-0.137156	0.388396	0.431969	0.137504	1.1375	0.517281	promoter13113	ENST00000240587
GNPTAB	ENSG00000111670	-	-0.2875	-0.576223	0.0212809	-0.2875	-0.576223	0.0212809	NA	NA	NA	0	NA	-0.424263	1.63716	44	-0.155474	-0.293844	0.0677028	0.0927574	2.93486	1.81029	3.39436	4.18587	3.11365	promoter8992	ENST00000299314
TAF7	ENSG00000178913	down	-0.28748	-0.549282	-0.00743238	-0.2621	-0.592817	0.0590655	-0.02716	-0.2098	0.167202	1	2.84745	-0.383087	1.43062	41.8	0.0309041	-0.343809	0.0497641	-0.0204178	4.30253	3.58014	4.54492	4.55459	4.52927	promoter4319	ENST00000313368
ATF7	ENSG00000170653	-	0.28741	-0.0524923	0.609762	0.25665	-0.0783506	0.605303	0.024995	-0.0835002	0.149904	7	1.06239	0.447202	2.0398	58.9	0.213285	0.076284	-0.00549864	0.152134	3.27934	2.13302	1.70676	1.48543	2.76169	promoter8880	ENST00000420353
CYP26B1	ENSG00000003137	down	-0.28725	-0.580824	-0.00112967	-0.28725	-0.580824	-0.00112967	NA	NA	NA	0	NA	-0.415198	1.5422	36.9	-0.128791	-0.176332	0.138155	0.0280798	0.388027	0.137504	0.137504	1.20163	0.427039	promoter2146	ENST00000001146
FOXF1	ENSG00000103241	-	-0.2872	-0.561309	0.025815	-0.2872	-0.561309	0.025815	NA	NA	NA	0	NA	-0.424819	1.62971	41.1	0.0665059	-0.499846	0.0352295	0.0437508	NA	NA	NA	NA	NA	promoter10777	ENST00000262426
STK16	ENSG00000115661	-	0.28715	-0.0240484	0.561011	0.28715	-0.0240484	0.561011	NA	NA	NA	0	NA	0.387425	1.62048	56	0.162609	0.235556	-0.0401223	-0.0508627	0.966438	0.361233	0.221191	1.53605	0.411605	promoter1913	ENST00000396738,ENST00000409638
UTP23	ENSG00000147679	down	-0.28715	-0.596422	-0.0110299	-0.2441	-0.56882	0.0713854	-0.04075	-0.269019	0.168627	1	1.8288	-0.396407	1.48187	38.3	-0.230675	-0.140832	-0.0122945	-0.0371948	1.31167	0.431969	1.06601	1.37851	1.09865	promoter6014	ENST00000309822
PPHLN1	ENSG00000134283	down	-0.28695	-0.560713	-0.00699235	-0.2081	-0.534606	0.14813	-0.07957	-0.339809	0.186646	2	0.524926	-0.373996	1.47721	42.6	-0.154751	-0.0678285	0.0772902	-0.0741266	3.84473	3.35382	3.78643	4.26303	3.54471	promoter8454	ENST00000358314,ENST00000432191,ENST00000449194
COL18A1	ENSG00000182871	-	-0.286945	-0.5807	0.0263536	-0.2897	-0.599227	0.0367908	0.0023365	-0.113806	0.116001	10	0.667294	-0.422538	1.61231	39	-0.135494	-0.217549	0.0557587	-0.013736	0.190923	0.678072	0.137504	0.137504	0.137504	promoter13822	ENST00000400337
UNC80	ENSG00000144406	down	-0.28674	-0.542146	-0.0323737	-0.2599	-0.521408	0.00386644	-0.02744	-0.101403	0.0453931	15	1.18075	-0.377258	1.35254	34	-0.0928229	-0.320083	-0.0194189	0.0162287	1.01272	0.535195	0.137504	3.67807	0.943021	promoter1886	ENST00000439458
MPV17L	ENSG00000156968	-	-0.28665	-0.686407	0.147302	-0.28665	-0.686407	0.147302	NA	NA	NA	0	NA	-0.663351	2.74187	39	-0.256303	-0.242794	0.118311	-0.0459438	1.30289	0.263034	0.76817	1.848	1.54881	promoter10515	ENST00000287594
THAP3	ENSG00000041988	down	-0.28655	-0.577725	-0.0272844	-0.28655	-0.577725	-0.0272844	NA	NA	NA	0	NA	-0.399559	1.4616	37.6	-0.146678	-0.104613	0.00910767	-0.13916	0.229225	0.311465	0.137504	0.137504	0.137504	promoter43	ENST00000054650,ENST00000377627,ENST00000484669
MAMSTR	ENSG00000176909	-	0.28655	-0.0389024	0.626119	0.28655	-0.0389024	0.626119	NA	NA	NA	0	NA	0.484755	2.13584	61	0.092306	0.197093	-0.269466	-0.0741102	0.204533	0.137504	0.137504	0.137504	0.137504	promoter13251	ENST00000377367
KCNJ4	ENSG00000168135	-	-0.286545	-0.649816	0.0612259	-0.25415	-0.6228	0.100113	-0.029775	-0.143005	0.0824895	6	1.1993	-0.474588	2.01792	41.8	-0.0458031	-0.16968	0.0914799	-0.167624	0.196622	0.137504	0.137504	0.137504	0.137504	promoter14245	ENST00000303592
PSEN1	ENSG00000080815	-	0.286509	-0.0612695	0.650013	0.2652	-0.0894829	0.621932	0.0214	-0.0418629	0.0807407	15	2.15941	0.446818	2.03995	59.6	0.11137	0.197566	-0.197963	-0.0600803	2.99627	1.887	2.74005	2.58496	4.08297	promoter9520	ENST00000324501,ENST00000357710
DUT	ENSG00000128951	down	-0.2865	-0.550845	-0.0306742	-0.2536	-0.528733	0.0379988	-0.033365	-0.173507	0.107702	4	1.12359	-0.373857	1.31264	30.5	-0.245297	-0.168031	0.0035139	0.0429853	2.21056	1.16957	1.78762	3.03562	2.44239	promoter9982	ENST00000331200,ENST00000455976,ENST00000558472,ENST00000558813,ENST00000558978,ENST00000559416
NELL2	ENSG00000184613	down	-0.28609	-0.548996	-0.0238026	-0.2501	-0.514601	0.0246368	-0.036425	-0.110506	0.0419069	30	0.657997	-0.388566	1.40677	39.7	-0.0843147	-0.272117	-0.0454714	-0.0776052	1.31776	1.45152	0.137504	5.80219	1.28715	promoter8824	ENST00000395487,ENST00000429094,ENST00000452445
RP11-1055B8.4	ENSG00000262877	-	-0.28595	-0.742003	0.192846	-0.28595	-0.742003	0.192846	NA	NA	NA	0	NA	-0.87134	3.48268	41.1	-0.726552	-0.0727874	0.0338036	-0.0381965	NA	NA	NA	NA	NA	promoter12109	ENST00000571724
HES1	ENSG00000114315	-	-0.285685	-0.594021	0.0272387	-0.28215	-0.602509	0.0459559	-0.001155	-0.127712	0.142003	5	1.29259	-0.44958	1.79056	39.7	-0.0780551	-0.365562	-0.0419836	-0.0479465	3.31775	2.72791	0.690015	0.925999	0.302314	promoter2844	ENST00000232424
PPIC	ENSG00000168938	-	0.28568	-0.0836942	0.701307	0.15955	-0.288042	0.579636	0.12465	-0.310524	0.622832	1	0.447402	0.368547	1.93271	59.6	0.223146	-0.240522	-0.0346173	0.351305	1.57912	2.43246	0.179347	0.137504	0.25529	promoter4264	ENST00000306442
ABI2	ENSG00000138443	-	-0.285647	-0.558339	0.0110722	-0.23575	-0.529415	0.0718978	-0.05064	-0.181207	0.0813702	9	0.650443	-0.392269	1.56926	39.7	-0.139089	-0.182443	0.00186114	-0.0688762	4.63243	2.59984	2.41981	4.38543	3.63488	promoter1877	ENST00000261017,ENST00000295851
MDH1	ENSG00000014641	-	-0.28564	-0.608603	0.045032	-0.2683	-0.586755	0.0731307	-0.018905	-0.0640908	0.0251204	44	1.09813	-0.461471	1.96642	37.6	-0.260918	-0.186349	-0.0178901	-0.0320934	4.10173	3.20487	3.41431	7.09698	4.07784	promoter1617	ENST00000233114,ENST00000409476,ENST00000409908,ENST00000539945
RAB6B	ENSG00000154917	-	-0.285425	-0.581414	0.0217443	-0.26855	-0.565516	0.0288643	-0.018	-0.0641532	0.0294004	52	1.00614	-0.42657	1.66797	37.6	0.0427526	-0.254422	0.0266202	-0.18828	2.44315	1.03175	0.179347	4.39917	1.14654	promoter3162	ENST00000285208,ENST00000543906
CDK14	ENSG00000058091	-	-0.285365	-0.624969	0.0894762	-0.26415	-0.606309	0.0899898	-0.022205	-0.088503	0.0410131	19	1.18544	-0.46551	1.99396	41.8	-0.292022	-0.195299	-0.318419	-0.296607	2.0398	1.16957	0.259683	4.41954	1.39587	promoter5297	ENST00000265741,ENST00000406263
PTEN	ENSG00000171862	down	-0.285309	-0.508377	-0.0472711	-0.2573	-0.515706	0.0022319	-0.02875	-0.1763	0.113844	3	1.81049	-0.364938	1.22416	39	0.0316066	-0.413183	-0.00259887	0.0140398	2.59253	3.42275	3.44884	3.67807	2.18495	promoter7096	ENST00000371953
NCL	ENSG00000115053	-	-0.28515	-0.579792	0.0559691	-0.2892	-0.60118	0.0595241	0.0062865	-0.0503212	0.0593029	19	1.6226	-0.437224	1.70329	39	-0.000302078	-0.00681773	0.495132	0.0650279	6.48701	5.20913	6.42734	6.27798	6.94195	promoter2418	ENST00000461347
ZDHHC2	ENSG00000104219	-	-0.2851	-0.643702	0.0698105	-0.2851	-0.643702	0.0698105	NA	NA	NA	0	NA	-0.525014	2.16236	38.3	0.0905049	-0.334407	0.276755	-0.0043578	3.26151	1.3173	2.92882	3.18587	2.72268	promoter5852	ENST00000262096
ARF5	ENSG00000004059	-	-0.285083	-0.57677	0.0299837	-0.24505	-0.563216	0.0616101	-0.035435	-0.160703	0.0849119	7	1.18146	-0.416882	1.67739	36.2	-0.206252	-0.10419	0.0793246	-0.027115	0.661653	0.431969	0.402631	0.378512	0.318925	promoter5387	ENST00000000233,ENST00000463733
RWDD2B	ENSG00000156253	-	-0.28507	-0.652868	0.0785465	-0.24705	-0.622205	0.122912	-0.036825	-0.204212	0.110205	6	0.623584	-0.488109	2.16397	41.1	-0.0265761	-0.213333	0.279397	0.0311971	2.03162	1.37423	1.19985	2.56071	2.12137	promoter13849	ENST00000286777
TRPV3	ENSG00000167723	-	0.28505	-0.0367729	0.604715	0.28505	-0.0367729	0.604715	NA	NA	NA	0	NA	0.444846	1.90759	57.4	0.206119	0.143152	-0.164917	-0.0693417	0.375644	0.137504	0.137504	0.137504	0.210811	promoter11674	ENST00000381913
SPRYD7	ENSG00000123178	-	-0.28495	-0.643524	0.0556955	-0.1341	-0.504497	0.267202	-0.15155	-0.486111	0.187374	2	1.05531	-0.380749	1.92637	42.6	-0.237081	-0.175663	0.0758566	0.107853	NA	NA	NA	NA	NA	promoter9313	ENST00000361840
MPPE1	ENSG00000154889	-	-0.2849	-0.59992	0.0337928	-0.2849	-0.59992	0.0337928	NA	NA	NA	0	NA	-0.434708	1.72808	39.7	-0.0938149	-0.326693	0.136813	0.122613	1.5014	0.886998	2.03338	2.1375	1.75384	promoter12275	ENST00000317235
SNED1	ENSG00000162804	-	-0.28487	-0.629516	0.0844504	-0.285	-0.64061	0.0768884	0.0028815	-0.133905	0.14222	3	1.52616	-0.49746	2.11091	39	0.0260795	-0.293089	0.175616	-0.0548348	0.35724	1.31147	0.137504	0.137504	0.16261	promoter1974	ENST00000310397
ATP2B2	ENSG00000157087	-	-0.284855	-0.66227	0.165602	-0.263	-0.649631	0.177906	-0.02466	-0.1021	0.0511828	14	1.10003	-0.643146	2.87255	43.3	-0.220462	-0.306685	-0.000132711	-0.116132	1.9568	1.10862	0.179347	3.72247	0.632821	promoter2878	ENST00000397077
C8orf59	ENSG00000176731	-	-0.2848	-0.645802	0.0920404	-0.2848	-0.645802	0.0920404	NA	NA	NA	0	NA	-0.505882	2.11439	41.8	-0.0782177	-0.276474	-0.0135131	-0.164703	NA	NA	NA	NA	NA	promoter6203	ENST00000417663
DOCK9-AS2	ENSG00000260992	-	-0.28475	-0.602905	0.0549707	-0.28475	-0.602905	0.0549707	NA	NA	NA	0	NA	-0.475873	1.91583	39	-0.167071	-0.11647	0.0534455	-0.138887	NA	NA	NA	NA	NA	promoter9206	ENST00000562781
C2CD3	ENSG00000168014	-	0.28473	-0.0558164	0.642929	0.07292	-0.327142	0.460815	0.21705	-0.123107	0.572006	4	1.1207	0.304092	1.80751	56.7	0.172935	0.0676198	0.0208612	0.0843981	1.97762	1.3173	1.29746	2.07039	1.65119	promoter8212	ENST00000539061
HOMER3	ENSG00000051128	-	0.28447	-0.0904134	0.645408	0.22265	-0.177918	0.576905	0.061385	-0.173737	0.293718	2	0.818544	0.423291	2.05083	58.2	0.476842	0.0858786	0.0786865	-0.0607436	0.238281	0.137504	0.179347	0.137504	0.137504	promoter13090	ENST00000392351
RAMP1	ENSG00000132329	-	0.284469	-0.041465	0.596789	0.19115	-0.166813	0.527005	0.09161	-0.131015	0.326607	2	2.09152	0.368501	1.84205	53.2	0.258734	-0.0614558	-0.164673	0.00654998	1.90302	0.258008	1.04447	0.765535	0.7845	promoter1961	ENST00000254661,ENST00000404910
IFT140	ENSG00000187535	-	-0.284295	-0.620503	0.0875214	-0.2515	-0.598514	0.118309	-0.032915	-0.213044	0.154807	3	1.10853	-0.476121	2.04945	44	0.25881	-0.244082	0.438247	-0.0526018	0.57449	0.137504	0.137504	0.378512	0.187716	promoter10841	ENST00000361339
GAP43	ENSG00000172020	-	-0.284255	-0.646714	0.104031	-0.25305	-0.622912	0.123621	-0.028795	-0.126203	0.064154	7	1.65432	-0.49415	2.14822	41.1	-0.124565	-0.223659	-0.00623643	-0.152163	1.57371	2.09925	0.259683	3.97269	1.65396	promoter2693	ENST00000305124
HDGFRP2	ENSG00000167674	-	0.28425	-0.0785768	0.642501	0.28425	-0.0785768	0.642501	NA	NA	NA	0	NA	0.521649	2.40197	53.9	0.167423	0.175513	-0.0570426	0.12167	0.485584	0.200269	0.21784	0.137504	0.233907	promoter12430	ENST00000586428,ENST00000592417
NKAIN2	ENSG00000188580	-	-0.28415	-0.606104	0.0320602	-0.2826	-0.630407	0.0665073	-0.0033995	-0.224859	0.214711	5	0.716948	-0.454292	1.83682	40.4	0.0653478	-0.230083	0.0808519	-0.208706	0.82318	0.874231	0.253478	3.12102	3.56499	promoter4681	ENST00000368417
ADIPOR2	ENSG00000006831	-	0.28404	-0.064312	0.651877	0.24805	-0.111827	0.62332	0.036695	-0.102431	0.183212	3	1.59798	0.444038	2.10052	58.2	0.340563	-0.0862494	-0.0406336	0.149092	2.43395	2.73135	2.42874	1.926	3.85535	promoter8354	ENST00000357103
ATP6V0E2	ENSG00000171130	down	-0.2838	-0.529235	-0.0461962	-0.2838	-0.529235	-0.0461962	NA	NA	NA	0	NA	-0.367503	1.26952	39.7	-0.290111	-0.0868702	0.0129164	0.0223951	1.89063	1.05552	0.366993	0.925999	1.02281	promoter5449	ENST00000456496,ENST00000471877,ENST00000479613,ENST00000483478
MAF1	ENSG00000179632	up	0.283752	0.0138666	0.536844	0.24195	-0.0594871	0.556302	0.039135	-0.172902	0.251202	2	1.34348	0.3447	1.4055	59.6	0.151787	0.122851	-0.122552	-0.05249	1.44172	1.20571	0.634346	0.137504	0.488891	promoter6064	ENST00000322428,ENST00000534585
RP11-245J24.1	ENSG00000238276	-	-0.28355	-0.632934	0.0750539	-0.28355	-0.632934	0.0750539	NA	NA	NA	0	NA	-0.541996	2.27618	36.9	-0.215215	-0.143927	-0.0400729	-0.222927	NA	NA	NA	NA	NA	promoter7176	ENST00000436975
WIZ	ENSG00000011451	-	0.28355	-0.0317955	0.58567	0.28355	-0.0317955	0.58567	NA	NA	NA	0	NA	0.417699	1.85722	61	0.00094111	0.179166	-0.15374	0.0838517	0.937002	0.311465	0.221191	0.263034	0.16261	promoter13064	ENST00000545156
DIDO1	ENSG00000101191	-	-0.2835	-0.6391	0.106804	-0.2835	-0.6391	0.106804	NA	NA	NA	0	NA	-0.574616	2.45422	42.6	-0.306537	-0.0358843	0.01151	-0.220684	3.08189	2.30204	2.84155	2.70044	2.76008	promoter13740	ENST00000354665
GRIN1	ENSG00000176884	-	0.283442	-0.202161	0.769806	0.3043	-0.173911	0.792117	-0.02083	-0.0630121	0.0221021	41	1.27317	1.5338	4.97058	64.5	1.41777	-0.175202	-0.419897	-0.128673	0.137504	0.258008	0.137504	0.263034	0.137504	promoter6623	ENST00000462584
SPECC1	ENSG00000128487	-	-0.28343	-0.628931	0.0774994	-0.27545	-0.61214	0.0950572	-0.013635	-0.247008	0.223112	3	0.734157	-0.490921	2.05767	41.1	-0.00315335	-0.292005	-0.0227448	-0.218507	4.28191	3.92718	3.88512	4.0268	5.34132	promoter11298	ENST00000395529
IQGAP1	ENSG00000140575	-	0.283412	-0.0868948	0.629475	0.2626	-0.0986821	0.606928	0.02245	-0.037304	0.0773471	34	0.84225	0.454267	2.11756	61	0.430717	0.0330817	-0.0677248	-0.0772563	2.86777	3.87463	2.08928	1.58496	3.1223	promoter10108	ENST00000268182
NIF3L1	ENSG00000196290	-	-0.28338	-0.686418	0.0592641	-0.2518	-0.687303	0.0990728	-0.02972	-0.172814	0.10533	7	0.907086	-0.49663	2.19592	44	-0.151047	-0.147385	-0.0415053	-0.239704	2.07612	1.11325	1.93372	3.30743	2.76961	promoter1867	ENST00000416651
SMARCC2,RP11-977G19.5	ENSG00000139613,ENSG00000258199	-	0.283275	-0.0626424	0.663791	0.27655	-0.096834	0.66646	0.0049075	-0.152611	0.183612	3	0.992313	0.497619	2.24183	58.9	0.24856	0.0966297	-0.0684181	0.0840118	3.49899	2.22972	2.79881	3.26303	3.11632	promoter8899	ENST00000267064,ENST00000347471,ENST00000394023,ENST00000552674,ENST00000553176
LRP11	ENSG00000120256	-	-0.283113	-0.578671	0.0109421	-0.25535	-0.553903	0.0480412	-0.031505	-0.092052	0.0276006	45	0.625356	-0.400066	1.57123	40.4	-0.0951726	-0.290278	-0.0160211	-0.0306357	1.63291	1.67878	0.603824	3.6893	1.70704	promoter5060	ENST00000239367
CALB1	ENSG00000104327	-	-0.282834	-0.685234	0.115005	-0.16015	-0.567217	0.24775	-0.1241	-0.521903	0.206625	1	0.498643	-0.434409	2.2118	41.8	0.0431984	-0.224066	0.124281	-0.129261	0.418854	0.407788	0.137504	4.15381	0.207088	promoter6206	ENST00000265431
RP11-169K16.9	ENSG00000179743	-	-0.2828	-0.624906	0.0562762	-0.2828	-0.624906	0.0562762	NA	NA	NA	0	NA	-0.469547	1.93968	39.7	0.00791063	-0.114028	0.41478	0.0513497	NA	NA	NA	NA	NA	promoter834	ENST00000535249
SNCA	ENSG00000145335	-	-0.28271	-0.559409	0.0122794	-0.2572	-0.536545	0.0503028	-0.024365	-0.0821715	0.0294546	23	1.4481	-0.393963	1.56192	35.5	-0.115161	-0.0551368	-0.014397	-0.238063	1.02315	1.26803	2.13714	5.27798	3.59811	promoter3660	ENST00000336904,ENST00000394986,ENST00000394989,ENST00000394991,ENST00000420646,ENST00000506244,ENST00000508895
JAM3	ENSG00000166086	-	0.282635	-0.0486473	0.585876	0.23785	-0.0990894	0.564522	0.04277	-0.0947169	0.2152	2	1.9391	0.393424	1.81599	63.1	0.229143	0.125665	0.0208564	0.059472	2.49137	1.62016	2.04518	2.26303	4.68299	promoter7924	ENST00000441717,ENST00000529443
TUBE1	ENSG00000074935	-	-0.28255	-0.555744	0.014582	-0.28255	-0.555744	0.014582	NA	NA	NA	0	NA	-0.415795	1.60076	42.6	-0.0332342	-0.085229	0.0835111	-0.213821	1.9764	1.6427	1.18686	3.20163	2.30897	promoter5009	ENST00000368662
GRIK5	ENSG00000105737	-	0.28253	-0.022629	0.586016	0.2837	-0.0309022	0.5948	-0.0020015	-0.155008	0.146416	2	2.09338	0.398642	1.63901	60.3	0.0292278	0.163977	-0.260926	-0.0554887	1.21912	0.200269	0.179347	0.263034	0.226995	promoter13187	ENST00000262895
USP1	ENSG00000162607	down	-0.28237	-0.498644	-0.0363111	-0.29255	-0.528062	-0.049023	0.0111	-0.0686005	0.0855015	25	0.633937	-0.358747	1.16048	38.3	-0.118958	-0.226525	-0.029695	-0.0429589	1.71784	1.1375	1.3568	2.43296	1.87243	promoter295	ENST00000339950,ENST00000371146
MLEC	ENSG00000110917	-	0.28237	-0.0767011	0.650818	0.072005	-0.40433	0.532915	0.21285	-0.268948	0.69756	1	0.439561	0.31316	1.86215	52.5	0.151825	0.0722176	-0.0872469	0.00187039	3.06942	1.58416	2.32093	2.43296	2.38625	promoter8679	ENST00000228506
TBC1D15	ENSG00000121749	-	-0.2823	-0.571601	0.0157278	-0.2823	-0.571601	0.0157278	NA	NA	NA	0	NA	-0.421464	1.63523	36.2	-0.0668373	-0.0998489	0.145324	-0.109453	1.86477	1.6717	2.81262	2.16993	2.65946	promoter8576	ENST00000485960,ENST00000550746
ADCYAP1R1	ENSG00000078549	-	0.28206	-0.0655022	0.659413	0.15025	-0.251713	0.590112	0.12775	-0.278303	0.559132	1	0.824879	0.375229	1.97719	55.3	0.209473	-0.0851896	-0.176301	0.0746445	4.38832	0.882767	0.21784	3.85798	1.23528	promoter5180	ENST00000304166
OLFM2	ENSG00000105088	-	0.2819	-0.0635152	0.589305	0.2819	-0.0635152	0.589305	NA	NA	NA	0	NA	0.4419	1.95839	63.1	0.463905	-0.0315479	-0.115757	-0.106214	4.59021	1.348	0.221191	2.48543	1.39348	promoter12988	ENST00000264833
MRAS	ENSG00000158186	-	0.281794	-0.031717	0.608698	0.24165	-0.103314	0.595406	0.037715	-0.143908	0.243009	2	1.31103	0.400981	1.82671	56.7	0.444297	0.0124897	0.0162503	-0.0395547	4.26945	2.29847	1.3023	4	2.61135	promoter2747	ENST00000289104,ENST00000423968
CALM2	ENSG00000143933	down	-0.28179	-0.577108	-0.000612445	-0.2602	-0.535605	0.0189891	-0.02123	-0.0618626	0.0200214	56	1.02177	-0.391934	1.47072	37.6	-0.00202699	-0.288907	-0.0760701	-0.17707	6.76037	5.82077	6.17508	8.50024	7.98868	promoter2086	ENST00000272298,ENST00000432899,ENST00000456319,ENST00000460218
GABRB3	ENSG00000166206	-	-0.281751	-0.565566	0.0086714	-0.2533	-0.529428	0.0362229	-0.0265	-0.0826911	0.0266081	44	0.821835	-0.396787	1.51812	34	-0.0194787	-0.318205	0.00720984	-0.0518936	2.02513	0.758008	0.221191	5.1819	1.86694	promoter10150	ENST00000311550
CHP1	ENSG00000187446	down	-0.2817	-0.55877	-0.0134835	-0.23295	-0.538224	0.0624198	-0.05031	-0.220535	0.134602	3	1.25402	-0.372103	1.39099	41.8	-0.298119	0.0239866	0.109135	0.0111648	NA	NA	NA	NA	NA	promoter9947	ENST00000334660
KRT222	ENSG00000213424	-	-0.2817	-0.564407	0.0337002	-0.1549	-0.52222	0.224208	-0.12185	-0.467218	0.239757	1	0.813225	-0.354894	1.56384	44	-0.141286	-0.214594	-0.0601742	-0.0591891	0.163807	0.431969	0.253478	3.67807	0.369094	promoter11867	ENST00000394049,ENST00000394052
SLC25A51	ENSG00000122696	-	-0.2816	-0.691501	0.136816	-0.1866	-0.577917	0.217211	-0.09242	-0.420802	0.232348	1	0.655148	-0.479819	2.42996	45.4	-0.0117867	-0.00838662	0.30884	-0.150806	1.59001	1.03519	1.041	2.37851	1.7301	promoter6696	ENST00000496760
WDR89	ENSG00000140006	-	-0.2816	-0.563604	0.00443574	-0.2816	-0.563604	0.00443574	NA	NA	NA	0	NA	-0.39002	1.42608	40.4	-0.0607048	-0.153821	0.00539539	-0.170099	1.25754	0.763034	0.872511	1.848	1.81157	promoter9763	ENST00000394942
GLS2	ENSG00000135423	-	-0.28157	-0.595666	0.039002	-0.2216	-0.5495	0.109501	-0.05728	-0.270253	0.128011	3	0.707218	-0.383508	1.63004	40.4	-0.0538495	-0.00457832	0.143394	-0.181687	0.217253	0.200269	0.137504	2.51096	0.185705	promoter8909	ENST00000311966,ENST00000424141,ENST00000479952
SKP1	ENSG00000113558	-	-0.281565	-0.560393	0.00908385	-0.2647	-0.55151	0.0222099	-0.014655	-0.05676	0.0258038	44	1.38114	-0.387179	1.50993	35.5	-0.0949725	-0.179549	0.0276535	-0.0850042	NA	NA	NA	NA	NA	promoter4285	ENST00000328392,ENST00000353411,ENST00000521216
HNRNPH3	ENSG00000096746	-	0.28143	-0.0132158	0.576702	0.2368	-0.0695491	0.557503	0.04684	-0.0990237	0.212211	4	1.03263	0.36815	1.62574	58.9	0.437798	-0.114255	-0.0300512	0.0145556	4.95209	4.13128	5.08729	5.69766	5.7536	promoter7034	ENST00000265866,ENST00000354695,ENST00000467249,ENST00000478698,ENST00000480987,ENST00000481819,ENST00000490442,ENST00000491200
PPID	ENSG00000171497	-	-0.281362	-0.590701	0.023099	-0.2743	-0.586429	0.0347835	-0.0065435	-0.0598004	0.0481027	15	2.35554	-0.443509	1.78414	39	-0.0273126	-0.236877	0.00598342	-0.173336	2.81219	1.62548	2.51789	4.22497	2.89441	promoter3722	ENST00000307720
2019-03-09	ENSG00000139266	-	0.281335	-0.00367825	0.563279	0.29495	-0.0141525	0.578346	-0.01416	-0.125202	0.121611	7	0.858586	0.378471	1.50833	57.4	-0.0184973	0.321869	-0.0371972	0.0379024	NA	NA	NA	NA	NA	promoter8546	ENST00000266643,ENST00000548358,ENST00000552279
DLD	ENSG00000091140	-	0.281269	-0.0596633	0.623784	0.2934	-0.0501316	0.645318	-0.01604	-0.0517729	0.020692	50	1.4509	0.483229	2.17383	57.4	0.0410382	0.0327563	-0.418556	-0.0091215	3.47169	1.92149	2.54604	3.89724	2.75587	promoter5375	ENST00000205402
PAICS	ENSG00000128050	-	-0.281255	-0.610599	0.0715187	-0.2794	-0.594238	0.0752309	-0.003971	-0.115806	0.116203	10	0.641813	-0.450081	1.84778	42.6	-0.343674	-0.144645	-0.0106222	0.0276161	4.13993	1.65079	1.97811	3.51096	2.79091	promoter3379	ENST00000264221,ENST00000399688
PPP1R14A	ENSG00000167641	-	0.28116	-0.0494215	0.639719	0.23015	-0.111513	0.570961	0.0531	-0.0271519	0.141904	21	0.707262	0.437367	2.04925	61.7	0.127175	0.206801	0.0888567	0.192247	0.252117	0.594517	0.137504	0.137504	2.68404	promoter13147	ENST00000301242,ENST00000587515
CRCP	ENSG00000241258	-	0.28115	-0.100905	0.644923	0.28115	-0.100905	0.644923	NA	NA	NA	0	NA	0.52941	2.41101	56.7	0.113451	0.0380181	-0.290727	0.0872137	1.41388	0.763034	1.15402	0.765535	0.92842	promoter5235	ENST00000395326
PPP1R21	ENSG00000162869	-	0.28114	-0.0410118	0.612319	0.14565	-0.260023	0.530202	0.1341	-0.21931	0.488602	1	1.63921	0.33147	1.68161	54.6	0.0315079	-0.0698803	-0.0474473	0.322395	NA	NA	NA	NA	NA	promoter1594	ENST00000294952
ABHD17B	ENSG00000107362	-	-0.281115	-0.683882	0.14917	-0.25815	-0.663874	0.164103	-0.02504	-0.276214	0.210308	3	0.538378	-0.533917	2.38399	44	-0.0146844	-0.258158	-0.112508	-0.373583	NA	NA	NA	NA	NA	promoter6715	ENST00000333421
CDH5	ENSG00000179776	-	-0.281105	-0.59188	0.0456259	-0.2973	-0.603831	0.0290212	0.01728	-0.0454616	0.0778364	26	1.12562	-0.488955	2.01396	35.5	0.0440257	-0.286503	0.28574	0.0392617	0.212388	3.57508	0.137504	0.137504	0.137504	promoter10678	ENST00000341529
AC007246.3	ENSG00000231312	-	-0.2811	-0.689033	0.147827	-0.2811	-0.689033	0.147827	NA	NA	NA	0	NA	-0.778784	3.17588	40.4	-0.489964	-0.166444	-0.00487134	-0.127246	NA	NA	NA	NA	NA	promoter1574	ENST00000415640
STPG1	ENSG00000001460	-	0.281	-0.118017	0.683425	0.281	-0.118017	0.683425	NA	NA	NA	0	NA	0.614323	2.74959	59.6	0.0721329	0.0143958	-0.431263	0.0965313	NA	NA	NA	NA	NA	promoter895	ENST00000440416
TNKS1BP1	ENSG00000149115	-	0.28089	-0.00973965	0.563381	0.25465	-0.0476871	0.533	0.0269	-0.0721946	0.13151	9	0.958144	0.367629	1.56183	59.6	0.1816	0.156539	-0.202627	-0.173137	0.669435	0.481737	0.137504	0.137504	0.137504	promoter8069	ENST00000358252
COL27A1	ENSG00000196739	-	0.28085	-0.112246	0.706529	0.28085	-0.112246	0.706529	NA	NA	NA	0	NA	0.57538	2.69097	58.9	0.632326	0.0943331	0.091231	-0.0600476	0.489563	0.137504	0.137504	0.137504	0.137504	promoter6487	ENST00000356083
UBE3C	ENSG00000009335	-	-0.2808	-0.603368	0.063281	-0.2333	-0.572241	0.0952862	-0.04701	-0.236405	0.126904	2	1.87415	-0.427615	1.84037	44.7	0.0601653	-0.0717448	0.295857	-0.120178	1.92283	1	1.81199	2.26303	1.64504	promoter5479	ENST00000348165
CPM	ENSG00000135678	-	0.280695	-0.120524	0.716417	0.2358	-0.170946	0.639516	0.048745	-0.155001	0.241404	4	0.673961	0.498004	2.46648	59.6	0.377937	0.0246477	-0.0843028	0.011117	1.19269	1.94474	2.32755	0.678072	2.10514	promoter8943	ENST00000551568
EVI5L	ENSG00000142459	-	0.2805	-0.0512058	0.598305	0.23635	-0.127216	0.586511	0.041415	-0.135519	0.231712	5	0.802379	0.399132	1.89323	61	-0.0164291	0.330323	-0.20309	-0.117852	0.382418	0.137504	0.137504	0.137504	0.16261	promoter12454	ENST00000538904
C20orf96	ENSG00000196476	-	0.28035	-0.0196289	0.597422	0.28035	-0.0196289	0.597422	NA	NA	NA	0	NA	0.40278	1.6488	62.4	0.300554	0.0202457	-0.0195701	0.0624108	NA	NA	NA	NA	NA	promoter13566	ENST00000360321,ENST00000382369
OSMR	ENSG00000145623	-	-0.280225	-0.643497	0.07977	-0.26805	-0.640837	0.0886064	-0.014175	-0.190302	0.160203	2	1.66622	-0.474553	2.02566	46.1	0.0215659	-0.252255	0.160745	-0.0831181	1.68849	2.96537	0.137504	0.847997	0.668397	promoter3796	ENST00000274276
KIAA1644	ENSG00000138944	-	-0.2802	-0.563802	0.0298194	-0.2802	-0.563802	0.0298194	NA	NA	NA	0	NA	-0.408531	1.60958	44	-0.0833236	-0.124295	-0.0113943	-0.212307	NA	NA	NA	NA	NA	promoter14288	ENST00000381176
SRSF12	ENSG00000154548	-	-0.28017	-0.565531	0.0355734	-0.2618	-0.562809	0.0339518	-0.01931	-0.0982468	0.0654431	10	1.80678	-0.403247	1.60612	38.3	-0.103492	-0.359425	-0.0247495	0.0349207	1.33086	0.361233	0.359537	2.51096	0.891164	promoter4968	ENST00000452027
ADCY3	ENSG00000138031	-	0.28015	-0.0570624	0.628901	0.28015	-0.0570624	0.628901	NA	NA	NA	0	NA	0.454964	2.04637	63.1	0.0559644	0.314747	-0.116175	-0.0319226	1.1887	0.847997	0.744629	1	0.63387	promoter2029	ENST00000405392
ST13	ENSG00000100380	-	0.28006	-0.0243188	0.592973	0.26185	-0.0784507	0.569318	0.017735	-0.0588109	0.091352	20	0.713877	0.407323	1.84585	59.6	0.086189	0.0105074	-0.225889	0.0847376	4.00597	2.09293	3.83175	4.43962	4.75926	promoter14260	ENST00000216218
ZNF511	ENSG00000198546	up	0.27985	0.0288597	0.539611	0.27985	0.0288597	0.539611	NA	NA	NA	0	NA	0.353634	1.39142	56	0.288179	0.0603586	-0.0139094	-0.00881276	NA	NA	NA	NA	NA	promoter7219	ENST00000359035,ENST00000361518,ENST00000463816
RPL22	ENSG00000116251	up	0.27977	0.033559	0.53718	0.26705	0.0220697	0.513006	0.011575	-0.0176602	0.0412233	57	2.24834	0.343326	1.3318	57.4	0.0922945	0.127448	-0.0335556	0.0900273	3.57571	3.30713	4.05815	4.15381	4.90166	promoter795	ENST00000234875,ENST00000480661,ENST00000497965
CD52	ENSG00000169442	-	0.2797	-0.0637025	0.625805	0.2797	-0.0637025	0.625805	NA	NA	NA	0	NA	0.474733	2.10591	60.3	0.614672	-0.198746	-0.161526	-0.102719	0.156833	0.594517	0.856821	0.137504	0.36851	promoter152	ENST00000374213
TTF1	ENSG00000125482	-	0.2797	-0.0794135	0.601514	0.2797	-0.0794135	0.601514	NA	NA	NA	0	NA	0.476319	2.10238	58.9	-0.064421	0.118615	-0.172086	0.250038	1.39237	0.594517	1.27931	1.37851	1.63273	promoter6882	ENST00000334270
ID4	ENSG00000172201	-	-0.279635	-0.612863	0.0441049	-0.279	-0.606601	0.0531399	0.0022635	-0.152202	0.155603	3	1.58142	-0.437033	1.82464	46.1	0.134823	-0.38326	0.234714	0.046117	4.32478	0.378512	0.137504	1.20163	0.559653	promoter4466	ENST00000378700
SUN1	ENSG00000164828	-	-0.279485	-0.609523	0.0574942	-0.17585	-0.522203	0.176918	-0.10675	-0.395021	0.185614	1	1.07056	-0.383777	1.79622	41.8	-0.172672	-0.214863	-0.0440498	-0.0402917	2.75971	2.30677	1.4478	2.3505	2.11602	promoter5100	ENST00000340926,ENST00000483996
MARS	ENSG00000166986	-	0.279408	-0.0234451	0.56365	0.2911	-0.00974025	0.591905	-0.01169	-0.0686823	0.0390237	28	1.2083	0.389783	1.63224	56	0.149808	0.262747	0.0358788	0.0131065	2.88755	1.26803	2.34171	2.96347	2.05648	promoter8536	ENST00000262027,ENST00000545888
RIIAD1	ENSG00000178796	-	-0.27925	-0.713123	0.131822	-0.27925	-0.713123	0.131822	NA	NA	NA	0	NA	-0.779057	3.27302	45.4	-0.566505	0.229384	0.0451244	-0.396813	0.144477	0.625481	0.137504	1	0.137504	promoter474	ENST00000479191
BOD1	ENSG00000145919	-	0.2792	-0.0363954	0.592047	0.1872	-0.13181	0.501484	0.0884	-0.0970008	0.286007	2	1.47181	0.354519	1.66628	58.9	0.145678	0.129404	0.000179731	0.0796165	2.72261	2.54203	2.18821	3.21723	2.93982	promoter4379	ENST00000311086
NINL	ENSG00000101004	-	-0.27915	-0.651926	0.073307	-0.27915	-0.651926	0.073307	NA	NA	NA	0	NA	-0.53844	2.28453	41.8	-0.00131526	-0.121482	0.121034	-0.294609	1.21848	0.137504	0.137504	0.925999	0.318925	promoter13624	ENST00000278886
ADORA1	ENSG00000163485	-	0.2791	-0.158905	0.704826	0.2791	-0.158905	0.704826	NA	NA	NA	0	NA	0.815725	3.39471	60.3	0.353071	0.264469	-0.304514	-0.106329	0.874325	0.311465	0.137504	0.137504	0.766699	promoter627	ENST00000309502
TBCD	ENSG00000141556	-	-0.279035	-0.667009	0.0970708	-0.14575	-0.569117	0.259408	-0.1284	-0.480002	0.220937	1	0.543971	-0.400272	2.13477	46.1	-0.15997	-0.0779852	0.144726	-0.0175907	1.18511	0.374231	0.369452	0.485427	0.389795	promoter11641	ENST00000576432
RBPJ	ENSG00000168214	-	0.279025	-0.104329	0.69679	0.25085	-0.126466	0.659303	0.027945	-0.0520806	0.114308	14	1.03402	0.542579	2.5899	60.3	0.132827	0.0658134	-0.284782	0.0591566	3.18833	1.62548	3.24105	3.26303	4.12259	promoter3340	ENST00000342320
CUEDC1	ENSG00000180891	up	0.279	0.00299487	0.582609	0.279	0.00299487	0.582609	NA	NA	NA	0	NA	0.394999	1.67021	58.9	0.140742	0.120298	-0.0476419	0.0863169	0.447363	0.374231	0.301527	0.137504	0.349981	promoter11977	ENST00000577830
NUDT2	ENSG00000164978	-	-0.278995	-0.689993	0.0978529	-0.1995	-0.611009	0.1875	-0.07705	-0.367403	0.205406	1	0.898161	-0.462604	2.22445	43.3	-0.240682	0.0612191	0.158012	-0.125129	2.15746	2.53391	1.65703	3	3.00189	promoter6371	ENST00000346365
PAQR8	ENSG00000170915	-	0.278905	-0.0574929	0.604474	0.2319	-0.108027	0.568515	0.047625	-0.0630495	0.160905	12	0.78034	0.388705	1.89162	58.9	0.231818	0.0100801	-0.109906	0.0369008	4.55679	2.66006	1.85591	3.37851	4.15817	promoter4604	ENST00000360726,ENST00000442253
TMEM86B,PPP6R1	ENSG00000180089,ENSG00000105063	up	0.278875	0.0315952	0.528501	0.22225	-0.0793782	0.533229	0.06176	-0.160315	0.291102	2	1.14856	0.331457	1.32713	57.4	-0.0387904	0.232996	-0.209236	-0.0719847	0.570718	0.137504	0.259683	0.137504	0.16261	promoter13305	ENST00000586923,ENST00000587457,ENST00000589190
ACVRL1	ENSG00000139567	-	-0.27883	-0.586666	0.0500217	-0.28485	-0.611115	0.0482927	0.0079075	-0.0908059	0.112014	7	1.28724	-0.45694	1.90733	44.7	0.054353	-0.145636	0.36923	0.00357204	0.167535	1.74721	0.137504	0.137504	0.137504	promoter8485	ENST00000550683
SUSD4	ENSG00000143502	-	-0.27875	-0.603119	0.0144605	-0.27875	-0.603119	0.0144605	NA	NA	NA	0	NA	-0.416731	1.70779	44.7	-0.143864	-0.289741	-0.100114	-0.0832402	0.73017	0.535195	0.137504	3.94486	1.90531	promoter1418	ENST00000344029,ENST00000366878
SEC13	ENSG00000157020	-	0.278731	-0.058127	0.618377	0.2589	-0.0804655	0.605634	0.02276	-0.0639101	0.112204	9	1.51534	0.418446	1.90055	61	0.164371	0.136495	-0.061714	0.0558661	2.66677	2.11325	2.73528	1.32193	2.34408	promoter2874	ENST00000337354,ENST00000350697
WDR83OS,MAN2B1	ENSG00000105583,ENSG00000104774	-	0.278566	-0.00893565	0.564366	0.24085	-0.0679634	0.546715	0.03661	-0.0954806	0.1897	6	0.763673	0.352288	1.4821	58.2	0.070936	0.276796	-0.0170596	-0.0125036	0.442588	0.320773	1.2368	0.137504	0.207088	promoter13026	ENST00000222190,ENST00000456935,ENST00000466794
C14orf80	ENSG00000185347	-	0.27855	-0.0888968	0.616344	0.27855	-0.0888968	0.616344	NA	NA	NA	0	NA	0.482101	2.22779	59.6	0.32556	0.212169	-0.130727	-0.186355	NA	NA	NA	NA	NA	promoter9652	ENST00000546492
C1orf61	ENSG00000125462	-	-0.2785	-0.614832	0.0746215	-0.2785	-0.614832	0.0746215	NA	NA	NA	0	NA	-0.504761	2.16682	42.6	-0.306752	-0.233552	-0.0890767	-0.0535345	NA	NA	NA	NA	NA	promoter1285	ENST00000368242,ENST00000462458,ENST00000465270,ENST00000486517,ENST00000489918,ENST00000497822
ARHGEF26-AS1	ENSG00000243069	-	-0.2785	-0.620306	0.072818	-0.2785	-0.620306	0.072818	NA	NA	NA	0	NA	-0.484166	2.07194	36.9	0.0409548	-0.268903	0.056464	-0.199754	NA	NA	NA	NA	NA	promoter3191	ENST00000491862
C8orf56	ENSG00000236939	-	-0.2785	-0.64891	0.0843788	-0.2785	-0.64891	0.0843788	NA	NA	NA	0	NA	-0.551059	2.42702	44.7	-0.263516	-0.25778	-0.137686	-0.16745	NA	NA	NA	NA	NA	promoter6237	ENST00000436771,ENST00000521246
FXR1	ENSG00000114416	-	0.27839	-0.0270996	0.584329	0.26675	-0.0312817	0.590101	0.009859	-0.0582652	0.0847007	28	0.744765	0.374905	1.60944	56	0.255247	0.0951099	0.032119	0.0566674	2.71237	1.3173	2.29818	3.07039	3.10828	promoter2806	ENST00000357559,ENST00000445140,ENST00000472339,ENST00000475315
FADS2	ENSG00000134824	-	-0.27832	-0.614611	0.0707513	-0.28615	-0.617233	0.0688862	0.009398	-0.0926257	0.118602	5	1.85587	-0.473053	1.89145	43.3	-0.268772	-0.114131	0.0243986	-0.0657521	3.85816	1.34353	0.611166	0.925999	1.45274	promoter7665	ENST00000257261
RCN3	ENSG00000142552	-	0.2783	-0.078327	0.628569	0.2783	-0.078327	0.628569	NA	NA	NA	0	NA	0.418434	1.8757	61	0.0469663	0.0423098	-0.181281	0.147877	0.137504	0.137504	0.221191	0.137504	0.137504	promoter12784	ENST00000270645
CPNE7	ENSG00000178773	-	-0.27825	-0.59492	0.0599862	-0.27825	-0.59492	0.0599862	NA	NA	NA	0	NA	-0.467254	1.92882	43.3	-0.0990803	-0.146558	0.135461	-0.0861547	0.212388	0.137504	0.137504	0.137504	0.137504	promoter10794	ENST00000319518
TYK2	ENSG00000105397	-	0.278215	-0.00892235	0.567212	0.2367	-0.0608409	0.540118	0.04473	-0.0954722	0.18461	4	1.12472	0.372573	1.64882	56.7	0.154676	0.236708	0.0125109	-0.00629969	0.73607	0.481737	0.532153	0.263034	0.394994	promoter12997	ENST00000524462,ENST00000525621
GNB3	ENSG00000111664	-	0.2781	-0.075371	0.637301	0.2781	-0.075371	0.637301	NA	NA	NA	0	NA	0.439404	1.98709	59.6	0.281068	0.0649047	-0.266971	-0.17354	0.337998	0.137504	0.137504	0.137504	0.207088	promoter8384	ENST00000229264
UBAP2	ENSG00000137073	-	0.278019	-0.113725	0.627394	0.2575	-0.129307	0.602917	0.02316	-0.072432	0.122005	9	1.3787	0.505231	2.45867	61.7	0.136063	0.0181273	-0.0594049	0.291636	3.03845	2.4508	1.53406	2.48543	2.54351	promoter6671	ENST00000379238
TAB1	ENSG00000100324	-	-0.278	-0.666902	0.080487	-0.278	-0.666902	0.080487	NA	NA	NA	0	NA	-0.508911	2.19971	41.1	-0.0831918	0.168653	0.164886	-0.429486	1.184	0.361233	0.295322	0.584963	0.594994	promoter14044	ENST00000216160
ARRDC3	ENSG00000113369	-	-0.27792	-0.625945	0.0797936	-0.2613	-0.598703	0.0783662	-0.015385	-0.188911	0.146409	3	1.0724	-0.45309	2.01688	40.4	-0.198105	-0.422255	-0.00402627	0.163244	2.79366	2.3396	4.7703	3.64386	3.57442	promoter4233	ENST00000265138
FES	ENSG00000182511	-	-0.27792	-0.606825	0.0591577	-0.2775	-0.600637	0.0702536	0.0014175	-0.136604	0.139819	4	1.64917	-0.464875	1.9413	39.7	0.130672	-0.282119	0.287812	-0.0256156	0.18542	0.137504	0.137504	0.137504	0.137504	promoter10112	ENST00000328850
LRPPRC	ENSG00000138095	-	-0.277873	-0.595086	0.0361469	-0.25575	-0.58091	0.0987577	-0.02401	-0.112302	0.0607936	19	0.64952	-0.429758	1.87722	40.4	-0.282528	-0.1176	0.23995	0.210321	2.7785	1.56051	2.7636	4.21723	3.05556	promoter2080	ENST00000419884,ENST00000472420
NELFE	ENSG00000204356	up	0.27787	0.00224001	0.559923	0.2516	-0.0458786	0.549802	0.023165	-0.0945499	0.145515	3	1.95352	0.350077	1.48137	57.4	0.173547	0.232733	-0.00894987	-0.0651531	0.899633	0.584963	0.72714	0.485427	0.944021	promoter4839	ENST00000375429,ENST00000444811,ENST00000481121
CCT8	ENSG00000156261	-	-0.277843	-0.555503	0.00906706	-0.2641	-0.536907	0.0311304	-0.012235	-0.0518627	0.0262606	64	0.99971	-0.401156	1.60386	40.4	-0.0841486	-0.105331	-0.0283181	-0.239994	3.10349	1.94474	4.30886	5.33271	3.7656	promoter13851	ENST00000286788,ENST00000470450,ENST00000540844
RAB32	ENSG00000118508	-	-0.277602	-0.568788	0.0367444	-0.2888	-0.596603	0.0262526	0.01175	-0.064145	0.0827421	28	0.59256	-0.426963	1.71927	40.4	0.0338089	-0.27682	0.193707	0.00975622	1.38022	0.742713	2.71888	0.765535	1.37042	promoter4709	ENST00000367495
UCK2	ENSG00000143179	-	-0.27756	-0.61715	0.0498416	-0.24465	-0.56963	0.0997911	-0.03516	-0.185504	0.107507	8	0.547782	-0.431764	1.88381	43.3	0.0132452	-0.190565	0.0990496	-0.155395	0.820173	0.581749	0.50869	1	0.687999	promoter561	ENST00000367879
CCP110	ENSG00000103540	up	0.27755	0.029522	0.540308	0.27755	0.029522	0.540308	NA	NA	NA	0	NA	0.357726	1.39561	60.3	0.218729	0.112112	-0.0404204	-0.013536	NA	NA	NA	NA	NA	promoter10532	ENST00000381396,ENST00000396208
LIFR	ENSG00000113594	-	0.277375	-0.0514791	0.613766	0.25905	-0.0852748	0.602832	0.016915	-0.106001	0.156805	4	1.77539	0.427135	1.91341	57.4	0.104885	0.170042	-0.00195674	0.150251	4.89431	3.21848	0.295322	2.88753	3.79466	promoter4165	ENST00000263409
NPTX2	ENSG00000106236	-	-0.27735	-0.670853	0.110139	-0.27735	-0.670853	0.110139	NA	NA	NA	0	NA	-0.587389	2.58261	38.3	-0.359771	-0.0939677	0.152845	0.0191939	0.196304	0.137504	0.137504	2.07039	0.423637	promoter5317	ENST00000265634
MAP1A	ENSG00000166963	-	0.276952	-0.0526055	0.575518	0.2963	-0.0327985	0.592341	-0.0192	-0.0784507	0.0391707	41	0.742428	0.422517	1.83334	58.2	0.19884	0.144855	-0.339897	-0.261075	NA	NA	NA	NA	NA	promoter9966	ENST00000300231
PLAUR	ENSG00000011422	-	0.27695	-0.103255	0.696617	0.25675	-0.12244	0.662307	0.02094	-0.0196107	0.0675919	80	0.730003	0.507648	2.4477	54.6	0.290237	0.209089	-0.0930938	-0.0847716	0.923557	2.03304	5.57331	0.925999	1.63583	promoter13202	ENST00000340093
ZNF385A	ENSG00000161642	-	0.276834	-0.07281	0.639975	0.1513	-0.260219	0.534513	0.1273	-0.244014	0.567708	1	0.487497	0.34238	1.74441	58.2	0.499402	-0.00662661	0.238508	0.0881129	NA	NA	NA	NA	NA	promoter8886	ENST00000550779,ENST00000551109
CACNG7	ENSG00000105605	-	0.2768	-0.0542253	0.63752	0.2768	-0.0542253	0.63752	NA	NA	NA	0	NA	0.43273	1.91503	58.9	0.124805	0.177112	0.0382784	0.169091	1.33053	0.481737	0.137504	1.37851	0.796279	promoter12812	ENST00000391767
PPAPDC2	ENSG00000205808	-	-0.27665	-0.683518	0.124031	-0.27665	-0.683518	0.124031	NA	NA	NA	0	NA	-0.65406	2.81959	42.6	-0.201771	-0.263622	0.242537	0.0538691	0.942043	1.09452	0.67619	2.07039	0.761748	promoter6344	ENST00000381883
HYI	ENSG00000178922	up	0.2766	0.0387221	0.511704	0.2766	0.0387221	0.511704	NA	NA	NA	0	NA	0.33114	1.24779	60.3	0.0350736	0.263049	0.0682526	0.10127	1.21865	1.66671	1.16549	0.765535	0.7942	promoter1011	ENST00000372427,ENST00000372430,ENST00000372432,ENST00000483618
MRVI1	ENSG00000072952	-	-0.2766	-0.6956	0.14051	-0.2766	-0.6956	0.14051	NA	NA	NA	0	NA	-0.623338	2.69142	39.7	-0.0364165	-0.225493	0.239731	-0.121697	2.87692	0.923998	1.1346	1.63227	0.640211	promoter7995	ENST00000424001
PRKCE	ENSG00000171132	down	-0.276555	-0.543303	-0.00423235	-0.2551	-0.526818	0.022274	-0.02128	-0.0525142	0.00961546	78	1.30893	-0.375126	1.42529	40.4	-0.118076	-0.201954	-0.0402041	-0.0952997	0.62199	0.99275	0.375658	3.75489	0.841391	promoter1583	ENST00000306156
CCDC167	ENSG00000198937	-	0.2765	-0.024168	0.571309	0.2765	-0.024168	0.571309	NA	NA	NA	0	NA	0.389407	1.67316	58.9	0.113152	0.25624	0.0474358	0.0674506	NA	NA	NA	NA	NA	promoter4884	ENST00000373408
RPL32	ENSG00000144713	-	-0.276465	-0.583059	0.0170688	-0.28645	-0.598105	0.00726601	0.01085	-0.00989827	0.0329607	102	2.52054	-0.43759	1.74907	37.6	0.115451	-0.227959	-0.0340104	-0.359092	3.41528	4.01229	4.31534	3.7866	4.67429	promoter2885	ENST00000273223,ENST00000429711,ENST00000435983,ENST00000452606,ENST00000457131
WDR45B	ENSG00000141580	-	0.27645	-0.0452041	0.585719	0.27645	-0.0452041	0.585719	NA	NA	NA	0	NA	0.401339	1.76068	60.3	0.21887	0.148063	-0.1112	-0.076794	2.69845	2.52482	3.27519	2.53605	2.79426	promoter12141	ENST00000392325,ENST00000572583
SNAP25	ENSG00000132639	-	-0.276391	-0.578232	0.0049205	-0.25215	-0.559329	0.0409969	-0.0242	-0.0612015	0.0129613	56	1.25986	-0.410671	1.72603	42.6	-0.187549	-0.185197	-0.015777	-0.053702	3.00756	4.46187	2.10755	9.43858	4.23419	promoter13367	ENST00000254976,ENST00000304886,ENST00000430336
ABCC8	ENSG00000006071	-	-0.27635	-0.595108	0.0682468	-0.27635	-0.595108	0.0682468	NA	NA	NA	0	NA	-0.438089	1.87638	44.7	-0.237817	-0.157618	0.0411725	-0.00148162	0.653282	0.137504	0.137504	0.584963	0.315202	promoter8012	ENST00000302539,ENST00000389817
GFAP,EFTUD2,AC015936.3	ENSG00000131095,ENSG00000108883,ENSG00000224911	-	0.276345	-0.155141	0.694519	0.19405	-0.211502	0.617914	0.077725	-0.220914	0.387143	2	0.430407	0.45842	2.49542	53.9	0.437284	0.014795	-0.000337885	0.00600323	5.96963	2.41948	2.02484	2.8679	3.4086	promoter11913	ENST00000253408,ENST00000426333,ENST00000435360,ENST00000441312,ENST00000586127,ENST00000586793,ENST00000589701,ENST00000590922,ENST00000591719,ENST00000591880,ENST00000592576
CYFIP2	ENSG00000055163	-	-0.27628	-0.620674	0.0710152	-0.25155	-0.581022	0.0988345	-0.023105	-0.0629008	0.0155701	88	0.675484	-0.456471	2.07151	44.7	-0.0808667	-0.501569	0.0167881	0.142753	3.95557	1.59925	0.603824	5.03122	2.33705	promoter4032	ENST00000435847
SAP30	ENSG00000164105	-	-0.27616	-0.587597	0.0380184	-0.28075	-0.604418	0.026433	0.0058955	-0.1181	0.147007	6	0.982592	-0.433401	1.6805	34.8	0.114002	-0.361269	0.108974	-0.0771591	2.22373	1.24271	1.82985	2.43296	2.27815	promoter3501	ENST00000296504
DDX59	ENSG00000118197	-	-0.276	-0.575326	0.0633479	-0.276	-0.575326	0.0633479	NA	NA	NA	0	NA	-0.429844	1.79911	39	0.103327	-0.167235	0.0329081	-0.333029	1.78934	1.37744	2.25124	1.43296	1.76791	promoter1365	ENST00000331314
TPD52L1	ENSG00000111907	-	0.276	-0.0530964	0.618801	0.22245	-0.135501	0.577401	0.058995	-0.154012	0.257409	2	1.28341	0.402567	2.03873	57.4	0.505327	-0.171117	0.00382853	0.0721852	3.72011	1.90881	0.295322	3.29278	1.01099	promoter4682	ENST00000304877,ENST00000368402
RBBP5	ENSG00000117222	-	0.275995	-0.0937005	0.61479	0.27985	-0.0900535	0.622743	-0.0048565	-0.0796573	0.068421	24	0.860805	0.435693	1.97074	57.4	0.323285	0.0948578	0.0296472	0.0471968	1.70166	1.05552	1.68528	1.848	1.28659	promoter1390	ENST00000264515
PRNP	ENSG00000171867	-	-0.275985	-0.590543	0.0359185	-0.24715	-0.547314	0.0710706	-0.029285	-0.109001	0.0586266	12	1.17826	-0.393809	1.65049	38.3	0.072558	-0.304924	-0.061588	-0.223031	5.09298	2.8891	5.03628	6.97842	4.96969	promoter13359	ENST00000379440,ENST00000430350
BAHD1	ENSG00000140320	-	-0.27595	-0.696311	0.144911	-0.27595	-0.696311	0.144911	NA	NA	NA	0	NA	-0.705511	2.98715	41.1	-0.413436	-0.102748	0.0905246	-0.0988033	0.906742	0.320773	0.89464	0.925999	0.607596	promoter9939	ENST00000560846
B3GNT2	ENSG00000170340	down	-0.2759	-0.523815	-0.012179	-0.2759	-0.523815	-0.012179	NA	NA	NA	0	NA	-0.368171	1.34903	41.8	0.0720439	-0.256323	0.119092	-0.0647998	0.410227	1.80322	1.78962	1.07039	0.955273	promoter1614	ENST00000301998
HPS6	ENSG00000166189	down	-0.2758	-0.530516	-0.0200161	-0.2758	-0.530516	-0.0200161	NA	NA	NA	0	NA	-0.366926	1.26747	39	-0.307194	0.02572	-0.00205846	-0.0875106	0.29928	0.137504	0.259683	0.378512	0.137504	promoter7136	ENST00000299238
MKS1	ENSG00000011143	-	0.2757	-0.0385329	0.551394	0.2757	-0.0385329	0.551394	NA	NA	NA	0	NA	0.382781	1.66	53.9	-0.0334792	0.220612	-0.0775919	0.118056	0.686371	0.311465	0.298176	0.263034	0.348505	promoter11981	ENST00000393119
SETD4	ENSG00000185917	-	0.275419	-0.145907	0.674102	0.20885	-0.213518	0.643058	0.064105	-0.242413	0.368017	1	0.785985	0.505146	2.64796	58.9	0.226797	0.0729573	-0.153322	0.0520696	1.59635	0.555516	0.84651	1.63227	1.50811	promoter13870	ENST00000481477
RAB1B	ENSG00000174903	up	0.2754	0.0206944	0.541523	0.2754	0.0206944	0.541523	NA	NA	NA	0	NA	0.351749	1.37508	51.8	0.0889117	0.203065	0.0376014	0.0973738	2.19827	2.15916	1.20203	0.584963	1.15998	promoter7734	ENST00000311481
CIC	ENSG00000079432	-	0.275365	-0.00762135	0.569793	0.1738	-0.209125	0.532015	0.1039	-0.233335	0.443105	1	0.529586	0.312069	1.37235	62.4	0.36506	-0.0463245	-0.118827	-0.125493	0.646528	0.137504	0.259683	0.137504	0.16261	promoter12706	ENST00000160740,ENST00000575354
PTCH1	ENSG00000185920	-	-0.275334	-0.634637	0.0881984	-0.2896	-0.648544	0.0744065	0.014015	-0.0832522	0.1179	13	1.07095	-0.524227	2.20679	40.4	0.0488618	-0.324262	0.3512	0.102374	2.76916	0.882767	0.333814	0.925999	1.21817	promoter6759	ENST00000546744
CEPT1	ENSG00000134255	-	0.275302	-0.0874837	0.701314	0.26205	-0.105927	0.685608	0.01184	-0.0694709	0.0836256	17	1.06667	0.518527	2.43039	57.4	0.264934	-0.101112	0.00422098	0.358926	1.40482	1.12396	1.59274	2.03562	2.03626	promoter396	ENST00000357172
CDK10	ENSG00000185324	-	0.275295	-0.0336079	0.604217	0.21365	-0.101225	0.526753	0.059855	-0.124341	0.259219	5	0.773542	0.359208	1.68658	58.9	0.197737	0.103309	-0.038113	0.0200496	0.931236	0.263034	0.366993	0.263034	0.29658	promoter10796	ENST00000353379,ENST00000472018,ENST00000505733,ENST00000510811,ENST00000561477,ENST00000568456
DDX46	ENSG00000145833	-	0.27485	-0.0625943	0.57292	0.27485	-0.0625943	0.57292	NA	NA	NA	0	NA	0.399135	1.79233	59.6	0.192294	0.137822	0.0423927	0.111411	2.56791	1.40368	2.81431	2.98185	2.42305	promoter3944	ENST00000354283,ENST00000452510
PQLC1	ENSG00000122490	-	0.2748	-0.12065	0.633975	0.26765	-0.128634	0.615516	0.004288	-0.153234	0.179002	3	1.02676	0.508844	2.42561	55.3	0.227283	0.154957	-0.0875842	0.0390195	0.526559	0.258008	0.860048	0.678072	0.52742	promoter12354	ENST00000590895
SESN1	ENSG00000080546	-	-0.274715	-0.635704	0.103194	-0.2016	-0.586509	0.190618	-0.07274	-0.316215	0.167932	1	1.26323	-0.451353	2.16039	39.7	0.0777385	-0.230414	0.247278	-0.0514001	2.4131	1.96157	4.08477	3.81762	3.03334	promoter4992	ENST00000356644
C18orf32,RPL17	ENSG00000177576,ENSG00000265681	down	-0.274665	-0.510128	-0.0404766	-0.26295	-0.558623	0.0242537	-0.009	-0.205107	0.225518	2	2.20097	-0.338511	1.1463	40.4	-0.136925	-0.227771	-0.00457056	0.0216142	2.34292	1.60395	3.2533	3.43296	3.20186	promoter12325	ENST00000318240,ENST00000418495,ENST00000578532,ENST00000579248,ENST00000579408,ENST00000579820,ENST00000580261,ENST00000582588,ENST00000584364
KIF19	ENSG00000196169	-	0.274635	-0.11956	0.632423	0.1774	-0.213022	0.575218	0.09377	-0.223702	0.405936	1	0.770439	0.409701	2.25877	58.2	0.0751411	0.247693	0.0958675	0.182734	NA	NA	NA	NA	NA	promoter11556	ENST00000389916
BRAP	ENSG00000089234	up	0.27455	0.00714245	0.531701	0.27455	0.00714245	0.531701	NA	NA	NA	0	NA	0.352	1.41823	58.9	0.0619004	0.173013	-0.0726329	0.0444542	2.62009	1.62016	2.14265	2.51096	2.27576	promoter9033	ENST00000419234,ENST00000539060
EFHD1	ENSG00000115468	-	0.274547	-0.106962	0.613627	0.22925	-0.141045	0.576102	0.045645	-0.0410519	0.143108	24	0.484126	0.414662	2.10728	58.9	0.166246	0.121697	-0.0569591	0.0697601	4.06899	4.29593	0.554524	2.32193	5.09797	promoter1946	ENST00000264059
TRIM9	ENSG00000100505	down	-0.2745	-0.52281	-0.0184255	-0.2745	-0.52281	-0.0184255	NA	NA	NA	0	NA	-0.358136	1.28469	36.2	-0.0115631	-0.310434	0.0100275	-0.0261113	4.20987	1.15517	0.295322	4.38543	3.10647	promoter9742	ENST00000298355,ENST00000360392
PATL1	ENSG00000166889	-	0.27449	-0.11506	0.65318	0.23405	-0.150621	0.601436	0.037735	-0.0594604	0.128217	10	1.23702	0.486822	2.46741	56.7	0.241203	-0.0377512	-0.147193	0.136177	3.09753	2.40368	3.61516	2.45943	2.70432	promoter8078	ENST00000300146
CELF5	ENSG00000161082	-	0.27448	-0.116435	0.664774	0.2866	-0.115006	0.679217	-0.01107	-0.108004	0.0827012	11	1.08018	0.51186	2.30933	53.2	0.165294	0.0582118	0.061943	0.350296	0.582439	0.311465	0.137504	2.26303	0.369888	promoter12414	ENST00000588101
FMNL2	ENSG00000157827	-	0.274455	-0.176545	0.715203	0.19925	-0.264745	0.636654	0.07532	-0.138207	0.287716	3	0.69696	0.571913	3.07326	56.7	0.170387	-0.080066	-0.172589	0.309003	4.76655	1.72972	3.76134	3.73335	5.59336	promoter1792	ENST00000475377
TRAPPC3	ENSG00000054116	-	0.27437	-0.0519408	0.60241	0.2776	-0.061453	0.616115	-0.002227	-0.108105	0.104318	7	1.43443	0.413118	1.81154	59.6	0.116086	0.206397	0.0155382	0.106173	2.34184	1.71648	2.54592	3.76553	2.85137	promoter968	ENST00000373159,ENST00000373166
HPS4	ENSG00000100099	-	0.27425	-0.070489	0.592443	0.27425	-0.070489	0.592443	NA	NA	NA	0	NA	0.441407	2.05501	56.7	-0.0121189	0.175651	-0.270355	0.00752009	1.81001	0.535195	1.40652	1.67807	1.41251	promoter14176	ENST00000336873
GUCY1B3	ENSG00000061918	-	-0.274205	-0.608205	0.0737938	-0.1179	-0.496004	0.251651	-0.16005	-0.472002	0.171431	1	1.32779	-0.348393	1.7503	38.3	-0.16923	-0.272132	-0.21443	-0.121461	1.91925	2.36287	0.549642	5.04002	1.66138	promoter3484	ENST00000264424
COLQ	ENSG00000206561	-	-0.27405	-0.625232	0.0987155	-0.27405	-0.625232	0.0987155	NA	NA	NA	0	NA	-0.495748	2.16866	44.7	-0.221226	-0.203132	0.174784	0.103393	0.337445	0.311465	0.179347	1.07039	0.210811	promoter2899	ENST00000435459
STXBP5	ENSG00000164506	-	-0.273965	-0.577747	0.0137381	-0.23675	-0.54103	0.0645992	-0.044345	-0.169604	0.0876947	5	1.21641	-0.388747	1.61864	39	0.0287661	-0.300397	0.0602602	-0.0568558	1.7435	0.925999	1.04254	3.05311	1.09871	promoter4710	ENST00000367481
C12orf39	ENSG00000134548	-	-0.27395	-0.582732	0.0429026	-0.27395	-0.582732	0.0429026	NA	NA	NA	0	NA	-0.418663	1.7629	44	-0.0975489	-0.273103	-0.0285657	-0.0765776	NA	NA	NA	NA	NA	promoter8429	ENST00000535139,ENST00000543800
FAM65B	ENSG00000111913	-	-0.27393	-0.635623	0.124322	-0.1349	-0.5292	0.261592	-0.1383	-0.498802	0.245233	1	0.435536	-0.377671	1.99911	41.8	-0.0706734	-0.451482	0.0937814	0.238266	1.15682	0.792481	0.375658	3.3505	0.235917	promoter4794	ENST00000259698
AL132709.8,AL132709.5	ENSG00000232018,ENSG00000225746	-	-0.2738	-0.692613	0.112931	-0.2738	-0.692613	0.112931	NA	NA	NA	0	NA	-0.705686	3.01705	42.6	-0.0516691	-0.0762615	0.297998	-0.279757	NA	NA	NA	NA	NA	promoter9607	ENST00000423708,ENST00000442197,ENST00000443252
ERBB3	ENSG00000065361	-	0.27369	-0.043901	0.581653	0.23855	-0.0899349	0.547815	0.0357	-0.0274313	0.100801	23	1.08337	0.383051	1.79116	58.2	0.310123	0.216367	0.119849	-0.0235894	0.460398	0.137504	0.253478	0.584963	3.58554	promoter8519	ENST00000267101
TXNL4A	ENSG00000141759	-	-0.27369	-0.703111	0.159881	-0.2465	-0.647528	0.174518	-0.029215	-0.151304	0.105604	3	1.70012	-0.601032	2.80443	41.8	0.0378645	-0.209113	0.0877506	-0.342033	1.67082	1.60395	1.14503	2.51096	2.03384	promoter12358	ENST00000585474,ENST00000592957
PEX10	ENSG00000157911	-	-0.27358	-0.559907	0.0107175	-0.2638	-0.633104	0.105787	-0.012725	-0.376616	0.340051	3	1.2138	-0.377229	1.46038	37.6	-0.0616889	0.0937666	0.199977	-0.20933	0.418609	0.137504	0.137504	1	0.137504	promoter784	ENST00000447513
LYPD6	ENSG00000187123	-	-0.27358	-0.675806	0.114535	-0.17645	-0.599608	0.239212	-0.09273	-0.434004	0.264162	1	0.652073	-0.437552	2.26928	44	0.0193407	-0.289221	0.00741812	-0.160254	1.65726	0.258008	0.137504	3.41954	0.556535	promoter1789	ENST00000334166
C10orf32	ENSG00000166275	-	-0.2735	-0.568033	0.0228007	-0.2735	-0.568033	0.0228007	NA	NA	NA	0	NA	-0.401057	1.6565	40.4	-0.14918	-0.243508	-0.0151604	-0.0235298	NA	NA	NA	NA	NA	promoter7148	ENST00000339834
SEMA6B	ENSG00000167680	-	-0.273396	-0.684582	0.13715	-0.24775	-0.639617	0.158274	-0.03014	-0.145505	0.0794629	7	1.11184	-0.596716	2.77833	39	-0.119564	0.0644776	0.253333	-0.288297	0.137504	0.263034	0.137504	0.137504	0.137504	promoter12940	ENST00000589889
DGKE	ENSG00000153933	-	-0.27336	-0.562013	0.0188291	-0.23405	-0.545603	0.0959205	-0.03684	-0.175007	0.0986179	6	1.00259	-0.377531	1.56068	39	-0.13841	-0.205967	0.0479483	0.0147944	0.622592	1.76303	0.543158	3.29278	1.02159	promoter11494	ENST00000284061
SOX9	ENSG00000125398	-	-0.2733	-0.628662	0.100374	-0.2744	-0.619514	0.108205	-0.00093145	-0.172805	0.163411	2	1.67069	-0.484071	2.16336	39.7	0.037508	-0.401407	0.0522675	-0.067905	5.79056	0.678072	0.496514	2.37851	2.13546	promoter11547	ENST00000245479
ALG8	ENSG00000159063	-	0.27325	-0.0913479	0.637701	0.27325	-0.0913479	0.637701	NA	NA	NA	0	NA	0.494537	2.28348	58.2	0.13741	0.204683	-0.052492	0.0999519	2.99607	2.41948	3.1919	2.82782	3.07001	promoter8231	ENST00000299626
FAM213A	ENSG00000122378	-	-0.2731	-0.612016	0.0840019	-0.2731	-0.612016	0.0840019	NA	NA	NA	0	NA	-0.461099	2.03294	46.8	-0.160766	-0.271523	0.043145	0.014335	NA	NA	NA	NA	NA	promoter7082	ENST00000372185,ENST00000372187
ZNF259	ENSG00000109917	-	0.273097	-0.0509245	0.583917	0.2866	-0.0389849	0.591394	-0.01216	-0.0710111	0.0413387	26	1.08453	0.393786	1.74465	58.9	0.112061	0.128886	-0.133711	0.0191276	NA	NA	NA	NA	NA	promoter8288	ENST00000227322
KCNQ3	ENSG00000184156	-	-0.273095	-0.571407	0.0327733	-0.24175	-0.553638	0.0615072	-0.030365	-0.121601	0.0721316	8	1.79547	-0.388004	1.65614	42.6	-0.184382	-0.267787	0.0146727	0.078837	2.657	0.907788	3.68473	4.15381	1.09089	promoter6273	ENST00000388996
KCNA2	ENSG00000177301	-	-0.272984	-0.66683	0.110622	-0.2479	-0.64868	0.141701	-0.0244	-0.107812	0.0470454	9	1.73189	-0.535018	2.50957	38.3	0.0217504	0.0376727	0.440631	-0.15381	3.29121	1.09452	0.179347	3.97269	2.03771	promoter1145	ENST00000369770
JUP	ENSG00000173801	-	0.272905	-0.057532	0.606385	0.2531	-0.0745113	0.581801	0.02134	-0.0453618	0.0844336	17	1.44877	0.405135	1.88306	53.2	0.243141	0.146397	-0.0712861	-0.0556886	0.545157	0.374231	0.259683	0.137504	0.301779	promoter11871	ENST00000310706,ENST00000393931
C5orf15	ENSG00000113583	-	0.27241	-0.0545987	0.59834	0.22135	-0.138281	0.574036	0.05424	-0.174018	0.277253	3	0.540611	0.369642	1.79658	59.6	-0.0747491	0.162213	-0.10126	0.180918	NA	NA	NA	NA	NA	promoter4283	ENST00000231512
CLDN9	ENSG00000213937	-	0.27235	-0.0601565	0.5946	0.27235	-0.0601565	0.5946	NA	NA	NA	0	NA	0.406022	1.83291	56.7	0.35586	0.0327348	-0.130408	-0.112981	0.137504	0.137504	0.137504	0.137504	0.137504	promoter10460	ENST00000445369
B3GALT4	ENSG00000235863	up	0.2723	0.0355721	0.491451	0.2723	0.0355721	0.491451	NA	NA	NA	0	NA	0.318373	1.18324	61	0.0594747	0.104205	-0.121027	0.0336662	NA	NA	NA	NA	NA	promoter4537	ENST00000451237
DNAJC25	ENSG00000059769	-	-0.2722	-0.634809	0.0906504	-0.2722	-0.634809	0.0906504	NA	NA	NA	0	NA	-0.52211	2.29815	40.4	-0.218907	-0.00726127	0.0269597	-0.268981	0.841897	0.200269	0.920641	1.80735	0.557286	promoter6478	ENST00000556107
PPL	ENSG00000118898	down	-0.27211	-0.552618	-0.0104883	-0.2347	-0.539104	0.0558037	-0.03608	-0.187517	0.10681	6	0.776692	-0.367272	1.47632	38.3	-0.110907	-0.252269	-0.0508945	-0.0549894	0.196622	0.137504	0.137504	0.378512	0.137504	promoter10890	ENST00000345988
ORAOV1	ENSG00000149716	-	0.272	-0.039252	0.566501	0.272	-0.039252	0.566501	NA	NA	NA	0	NA	0.378792	1.68004	60.3	0.17429	0.226105	0.0299158	0.0083137	0.517986	0.378512	0.475511	0.378512	0.472399	promoter8185	ENST00000279147,ENST00000538554,ENST00000539414,ENST00000569105
DBT	ENSG00000137992	-	-0.27195	-0.592221	0.064547	-0.27195	-0.592221	0.064547	NA	NA	NA	0	NA	-0.458944	2.02717	39.7	-0.25426	0.0529042	0.0508378	-0.20675	1.77162	0.481737	0.645153	1.72247	1.21394	promoter1126	ENST00000370132
COL26A1	ENSG00000160963	-	-0.27195	-0.571141	0.0305681	-0.27195	-0.571141	0.0305681	NA	NA	NA	0	NA	-0.422171	1.73514	37.6	-0.227259	-0.164464	0.0931501	0.0627017	0.137504	0.374231	0.137504	0.137504	0.137504	promoter5354	ENST00000313669,ENST00000528707
CDC42BPB	ENSG00000198752	-	0.271925	-0.130356	0.687454	0.26035	-0.154407	0.640115	0.01047	-0.171708	0.210956	4	0.625381	0.522752	2.47722	58.2	0.0497234	0.241937	-0.454596	-0.223504	2.44881	1.58255	1.95414	2.07039	2.11378	promoter9872	ENST00000560492
MEA1	ENSG00000124733	up	0.2719	0.0125387	0.526588	0.27495	0.0128921	0.547605	-0.004869	-0.0722093	0.0743402	26	0.696769	0.331423	1.30268	60.3	0.0865847	0.17074	-0.0296228	0.0444753	2.52979	2.76538	1.90039	3.93546	2.58423	promoter4903	ENST00000244711
PCDH7	ENSG00000169851	-	-0.2718	-0.5645	0.0286055	-0.2718	-0.5645	0.0286055	NA	NA	NA	0	NA	-0.408417	1.64966	46.1	0.207317	-0.31655	0.033091	-0.266093	2.60719	0.827676	0.137504	3.26303	1.68796	promoter3343	ENST00000511884
AC005280.1	ENSG00000170468	-	-0.271705	-0.629932	0.0859239	-0.20755	-0.564115	0.171621	-0.064335	-0.305113	0.183702	2	0.69724	-0.425253	2.0554	44	-0.241986	-0.0423358	0.159628	0.0186975	NA	NA	NA	NA	NA	promoter9524	ENST00000304061
EPC1	ENSG00000120616	-	-0.2716	-0.579311	0.0185698	-0.2716	-0.579311	0.0185698	NA	NA	NA	0	NA	-0.401138	1.66303	33.3	0.23764	-0.344558	0.260055	-0.034164	3.34762	2.59807	3.42668	3.24793	3.04275	promoter7283	ENST00000319778
USP19,LAMB2	ENSG00000172046,ENSG00000172037	-	0.271477	-0.0163312	0.558743	0.2344	-0.0724917	0.521115	0.03676	-0.102604	0.181601	8	0.612901	0.342984	1.49784	57.4	0.258657	0.0958238	-0.123692	-0.135188	1.26712	1.90676	0.3285	0.263034	0.474111	promoter2990	ENST00000398888,ENST00000398896,ENST00000417901,ENST00000467506,ENST00000469665,ENST00000484713,ENST00000498377
ETF1	ENSG00000120705	-	0.27143	-0.0342013	0.528635	0.2414	-0.0554835	0.551728	0.028645	-0.118313	0.181102	5	0.767248	0.348705	1.48814	56.7	0.152778	0.0708835	-0.119048	0.00599499	3.09805	1.98543	5.27851	3.62059	3.25293	promoter4302	ENST00000360541
ARL4C	ENSG00000188042	-	-0.27138	-0.566992	0.0739168	-0.2403	-0.555512	0.0782674	-0.03025	-0.148517	0.0840749	7	0.909003	-0.411415	1.77233	38.3	0.0203546	-0.429431	-0.0286596	-0.0309986	2.30267	0.666712	1.53548	5.69209	0.903858	promoter2425	ENST00000339728,ENST00000390645
SERINC1	ENSG00000111897	down	-0.27136	-0.53933	-0.0004775	-0.202	-0.506157	0.102204	-0.06883	-0.246317	0.103804	4	0.979028	-0.349069	1.42288	39.7	-0.155814	-0.132154	0.0140785	-0.0470229	5.49471	5.18984	5.68976	8.36982	6.95916	promoter5017	ENST00000339697
ERLIN2	ENSG00000147475	-	-0.271288	-0.544878	0.0125142	-0.2522	-0.554601	0.0582101	-0.01959	-0.203322	0.16912	2	1.32904	-0.370973	1.446	41.8	-0.070417	-0.143004	0.11485	-0.0427017	3.03512	1.37423	2.20167	1.32193	1.79882	promoter5907	ENST00000276461
ACIN1	ENSG00000100813	-	0.271185	-0.0067718	0.52897	0.2321	-0.0529773	0.504101	0.03794	-0.0633625	0.141601	13	0.775655	0.334493	1.48632	61	0.180149	0.134863	-0.193221	-0.17374	2.58048	1.424	2.38847	2.20163	1.96267	promoter9680	ENST00000338631,ENST00000473758,ENST00000553501,ENST00000555807,ENST00000557515
CENPBD1P1	ENSG00000213753	-	0.2711	-0.0546644	0.568312	0.2711	-0.0546644	0.568312	NA	NA	NA	0	NA	0.391722	1.76691	58.2	0.13566	0.164444	-0.0248147	0.0668034	NA	NA	NA	NA	NA	promoter12862	ENST00000493504
GTPBP3	ENSG00000130299	-	-0.27099	-0.583025	0.0306936	-0.22505	-0.557913	0.0862806	-0.045875	-0.221237	0.130607	2	1.31424	-0.402802	1.73821	39	-0.310285	0.0124444	-0.0809617	-0.185922	0.607025	0.137504	0.430535	0.765535	0.305502	promoter12550	ENST00000324894
THAP4	ENSG00000176946	-	-0.2708	-0.622013	0.069518	-0.2708	-0.622013	0.069518	NA	NA	NA	0	NA	-0.472965	2.05622	40.4	0.0442959	-0.287681	0.222248	-0.00733271	1.75632	2.33565	0.891185	0.137504	0.935903	promoter2449	ENST00000402136
ZNF488	ENSG00000165388	-	0.2708	-0.0843505	0.607357	0.2708	-0.0843505	0.607357	NA	NA	NA	0	NA	0.428096	1.99648	58.9	0.268051	0.310288	0.109125	-0.0411173	NA	NA	NA	NA	NA	promoter7015	ENST00000395702
ITPKA	ENSG00000137825	-	0.270747	-0.0514936	0.641293	0.2793	-0.0524553	0.665739	-0.004958	-0.104315	0.0871906	7	1.74741	0.46805	2.16756	63.8	0.25781	-0.059014	-0.120251	0.149003	0.137504	0.137504	0.137504	0.137504	0.137504	promoter9950	ENST00000260386
CPSF7	ENSG00000149532	-	0.270635	-0.000396735	0.548262	0.2533	-0.0298663	0.532716	0.018745	-0.0522702	0.0972228	12	1.74805	0.348537	1.48959	59.6	0.118043	0.0776913	0.00212268	0.154925	3.15796	2.17878	2.31241	2.37851	2.35403	promoter8090	ENST00000340437,ENST00000394888,ENST00000439958
SEC24B	ENSG00000138802	-	-0.2706	-0.642685	0.149381	-0.1693	-0.564632	0.247825	-0.09894	-0.444722	0.242313	1	0.476754	-0.396037	2.08151	40.4	0.0634258	-0.246947	-0.0674086	-0.279924	3.31458	2.78417	3.46656	3.65535	2.68808	promoter3437	ENST00000265175
IL27RA	ENSG00000104998	-	0.2706	-0.0578687	0.579902	0.2706	-0.0578687	0.579902	NA	NA	NA	0	NA	0.375711	1.65392	58.9	0.11604	-0.0767588	-0.239425	0.0970043	0.151451	0.320773	0.137504	0.263034	0.185705	promoter12525	ENST00000263379
CLTC	ENSG00000141367	-	-0.270465	-0.621089	0.0900139	-0.2505	-0.589024	0.114051	-0.018685	-0.0578806	0.0152005	70	1.12942	-0.473621	2.18122	40.4	-0.186546	-0.316013	-0.0230841	0.00585362	4.25963	2.66456	4.6511	5.53605	3.9128	promoter11512	ENST00000269122,ENST00000579456
FOSL2	ENSG00000075426	-	-0.270415	-0.578335	0.0485338	-0.27945	-0.595201	0.0460521	0.0094855	-0.0660629	0.0799745	15	1.51341	-0.445458	1.90306	38.3	0.078403	-0.448065	0.0754581	-0.000338471	0.525014	2.15153	1.35862	0.765535	0.327804	promoter1553	ENST00000264716,ENST00000379619
MMP24-AS1	ENSG00000126005	-	0.27035	-0.0618973	0.564805	0.27035	-0.0618973	0.564805	NA	NA	NA	0	NA	0.378579	1.66263	58.9	-0.00428343	0.150587	-0.0933566	0.138918	NA	NA	NA	NA	NA	promoter13647	ENST00000424358,ENST00000435366,ENST00000456790
NREP	ENSG00000134986	-	-0.27025	-0.632503	0.0479318	-0.27025	-0.632503	0.0479318	NA	NA	NA	0	NA	-0.464007	2.06545	38.3	0.00318825	-0.453327	0.037037	0.0231683	NA	NA	NA	NA	NA	promoter4252	ENST00000257435
ASNA1	ENSG00000198356	-	0.27014	-0.00775855	0.536135	0.2602	-0.0305121	0.538307	0.01014	-0.118703	0.134519	7	0.852072	0.344909	1.4483	60.3	0.149661	0.185094	0.0212094	0.0313627	1.60895	1.56875	0.92635	1.20163	0.899838	promoter12505	ENST00000357332
RP11-46F15.2	ENSG00000238260	-	0.27005	-0.0616691	0.618256	0.27005	-0.0616691	0.618256	NA	NA	NA	0	NA	0.427484	2.00289	54.6	0.127156	0.269796	0.057454	0.087985	NA	NA	NA	NA	NA	promoter788	ENST00000435049
ITGA3	ENSG00000005884	-	-0.269985	-0.541968	0.00972395	-0.2186	-0.517204	0.0666203	-0.05123	-0.195815	0.0974136	5	1.07354	-0.359168	1.43413	41.1	-0.132386	-0.30038	-0.133349	-0.0597517	0.334451	0.137504	0.137504	0.378512	0.137504	promoter11476	ENST00000320031
KBTBD11	ENSG00000176595	-	-0.2699	-0.550704	0.0123127	-0.2699	-0.550704	0.0123127	NA	NA	NA	0	NA	-0.393543	1.57598	38.3	-0.0949641	-0.223422	0.162379	0.0872223	2.57273	0.613254	0.796889	2.45943	2.09326	promoter5836	ENST00000320248
IL34	ENSG00000157368	-	0.2699	-0.0237848	0.557517	0.2699	-0.0237848	0.557517	NA	NA	NA	0	NA	0.369019	1.67202	53.2	0.125729	0.131347	-0.109652	0.00229114	0.239505	0.137504	0.137504	0.137504	0.137504	promoter10732	ENST00000288098
NUCB2	ENSG00000070081	-	-0.2698	-0.627229	0.0807758	-0.2698	-0.627229	0.0807758	NA	NA	NA	0	NA	-0.466069	2.03048	37.6	-0.239033	-0.0410616	0.0524564	-0.133518	1.83098	1.87423	0.982992	2.74416	1.69153	promoter7568	ENST00000323688,ENST00000529010
ZSWIM8	ENSG00000214655	-	0.269725	-0.161497	0.691101	0.15025	-0.248508	0.5643	0.1209	-0.257403	0.483902	1	0.520893	0.400916	2.51861	53.9	0.20145	0.153398	-0.0209379	0.0251305	NA	NA	NA	NA	NA	promoter7065	ENST00000412198
MC1R	ENSG00000258839	-	0.26965	-0.0264369	0.555403	0.26965	-0.0264369	0.555403	NA	NA	NA	0	NA	0.361442	1.547	59.6	-0.0205565	0.151668	-0.24887	-0.0185391	0.197339	0.137504	0.137504	0.137504	0.137504	promoter10805	ENST00000555147
GRIN2C	ENSG00000161509	-	-0.26965	-0.579575	0.0705177	-0.26965	-0.579575	0.0705177	NA	NA	NA	0	NA	-0.449733	1.97486	39.7	-0.0415836	-0.234583	0.100685	-0.0728823	1.47709	0.200269	0.137504	0.137504	0.137504	promoter12029	ENST00000293190
AC012615.1,SCAMP4	ENSG00000198683,ENSG00000227500	-	0.2696	-0.035835	0.586601	0.2696	-0.035835	0.586601	NA	NA	NA	0	NA	0.373104	1.66448	61	0.0785888	0.215924	0.0701348	0.148726	1.42341	0.755481	0.540977	0.263034	0.679385	promoter12392	ENST00000367461,ENST00000472442
HCG11	ENSG00000228223	-	-0.26955	-0.60664	0.0859718	-0.26955	-0.60664	0.0859718	NA	NA	NA	0	NA	-0.455983	1.97323	39.7	-0.0327529	-0.393485	0.0160194	-0.0137255	NA	NA	NA	NA	NA	promoter4484	ENST00000411553
ZNF615	ENSG00000197619	-	-0.26955	-0.580385	0.0319515	-0.26955	-0.580385	0.0319515	NA	NA	NA	0	NA	-0.429056	1.82217	37.6	0.0659474	-0.258711	0.0958232	-0.140469	NA	NA	NA	NA	NA	promoter13286	ENST00000376716
ASB8	ENSG00000177981	-	-0.26934	-0.586208	0.0554272	-0.14935	-0.559501	0.252501	-0.12375	-0.512211	0.275108	1	0.56295	-0.350028	1.7036	43.3	-0.103802	-0.140383	0.104189	-0.00165401	3.15596	1.55552	1.49741	3.03562	2.4786	promoter8833	ENST00000317697,ENST00000536549
MED6	ENSG00000133997	-	-0.269245	-0.602446	0.0369925	-0.24385	-0.578307	0.0719104	-0.024155	-0.113101	0.0597405	9	1.74214	-0.427571	1.87658	43.3	-0.291507	-0.0192616	0.076538	-0.0402637	2.15025	1.48358	1.92046	2.70044	2.02243	promoter9785	ENST00000256379,ENST00000430055
DAZAP1	ENSG00000071626	-	-0.269155	-0.632195	0.106645	-0.24245	-0.62632	0.105107	-0.025455	-0.283517	0.255105	2	0.662701	-0.466119	2.20675	40.4	0.0657258	-0.0122535	0.381583	-0.138008	1.25062	0.939853	0.944499	1	1.12562	promoter12384	ENST00000589484
ABCA3	ENSG00000167972	-	-0.26913	-0.608521	0.0573181	-0.19565	-0.575903	0.180612	-0.074855	-0.339201	0.186809	1	1.26226	-0.403436	1.90386	45.4	0.0571355	-0.0273748	0.341242	-0.091955	1.27761	0.721803	0.137504	0.584963	0.399399	promoter10862	ENST00000301732,ENST00000382381
DNPEP	ENSG00000123992	-	0.2691	-0.0164635	0.521425	0.2691	-0.0164635	0.521425	NA	NA	NA	0	NA	0.346618	1.41145	58.9	0.153606	0.137562	-0.0142755	0.0411745	0.9719	1.29248	0.543158	1	0.503858	promoter2397	ENST00000273075,ENST00000373963
SGPL1	ENSG00000166224	-	0.269085	-0.0228276	0.548404	0.23395	-0.0490128	0.514613	0.034775	-0.0729358	0.143817	7	1.06151	0.332985	1.42289	60.3	0.190022	0.0371985	-0.00933948	0.0964241	3.48913	2.3683	2.72717	2.29278	2.86133	promoter7052	ENST00000373202
UQCR11	ENSG00000127540	-	0.26906	-0.0433996	0.565013	0.27725	-0.0419493	0.587108	-0.010555	-0.0520265	0.0353019	25	1.98367	0.378895	1.692	57.4	0.125501	0.205226	-0.035654	0.012514	2.6651	2.76053	2.20474	3.54844	3.20206	promoter12892	ENST00000589880,ENST00000591899,ENST00000593264
PAPD7	ENSG00000112941	-	0.26903	-0.022762	0.558931	0.285	-2.3465e-06	0.578515	-0.01579	-0.106504	0.0729519	17	0.705638	0.368536	1.58864	55.3	0.076517	0.150625	-0.029449	0.111945	2.34535	1.53261	3.13976	2.82782	1.84958	promoter3765	ENST00000230859
FLCN	ENSG00000154803	-	0.26865	-0.0409768	0.588017	0.26865	-0.0409768	0.588017	NA	NA	NA	0	NA	0.421702	1.91942	61.7	0.270961	0.112219	0.0213636	0.059885	0.913109	0.535195	1.17868	1.20163	1.36797	promoter11762	ENST00000285071,ENST00000389168,ENST00000466317,ENST00000473853,ENST00000480316
LETMD1	ENSG00000050426	-	-0.268565	-0.5642	0.0213138	-0.1382	-0.512041	0.261285	-0.1341	-0.523505	0.278304	1	0.4184	-0.333854	1.54478	41.1	-0.162647	-0.121875	-0.0719781	-0.121309	2.3353	1.99955	2.22301	3.62059	2.32935	promoter8481	ENST00000262055,ENST00000380123,ENST00000547555,ENST00000547877,ENST00000552645
EIF3B	ENSG00000106263	-	0.268502	-0.0340367	0.567393	0.27125	-0.0227208	0.55904	-0.0006957	-0.0454569	0.0405208	38	1.37425	0.363791	1.54799	60.3	0.0266042	0.194704	-0.276174	-0.133692	1.67089	0.792481	1.28566	0.765535	1.50283	promoter5112	ENST00000465670,ENST00000468611
ARHGAP22	ENSG00000128805	-	0.268485	-0.090312	0.630969	0.17335	-0.190605	0.552521	0.09284	-0.181615	0.363231	2	1.34364	0.371355	2.02195	58.2	0.282156	0.107871	0.0366131	0.0179412	0.158425	0.200269	1.98711	0.137504	1.18687	promoter7306	ENST00000249601
MAP3K6	ENSG00000142733	-	-0.2684	-0.532332	0.0194504	-0.2684	-0.532332	0.0194504	NA	NA	NA	0	NA	-0.373314	1.52717	41.8	0.0171098	-0.232953	0.0991869	-0.0582842	0.257979	0.311465	0.137504	0.137504	0.137504	promoter909	ENST00000374040,ENST00000493901
CYP4F29P	ENSG00000228314	-	0.2684	-0.0958454	0.629718	0.2684	-0.0958454	0.629718	NA	NA	NA	0	NA	0.478151	2.26567	57.4	0.333616	0.0550122	-0.205948	-0.116426	NA	NA	NA	NA	NA	promoter13836	ENST00000428301
CDK2AP2,PITPNM1	ENSG00000167797,ENSG00000110697	-	0.268385	-0.00984702	0.531741	0.2308	-0.027325	0.509138	0.036415	-0.0754607	0.150317	8	1.23327	0.339085	1.4746	61.7	0.374447	0.0386049	0.0983383	0.0243706	1.24804	1.5222	0.295322	0.137504	0.332694	promoter8173	ENST00000301488,ENST00000356404,ENST00000436757,ENST00000525402,ENST00000534749
SH3PXD2B	ENSG00000174705	-	0.26827	-0.0488636	0.590612	0.2254	-0.077481	0.548509	0.042365	-0.109803	0.204702	4	0.885264	0.375189	1.81765	56.7	0.303298	-0.0389614	-0.090231	0.020621	2.38948	0.137504	0.375658	0.485427	1.34349	promoter4377	ENST00000311601
BROX	ENSG00000162819	down	-0.26815	-0.537554	-0.00326553	-0.26815	-0.537554	-0.00326553	NA	NA	NA	0	NA	-0.373982	1.38513	36.2	0.0319508	-0.238687	0.0937319	-0.0735138	3.07954	1.963	2.41344	2.70044	2.99541	promoter680	ENST00000340934
QTRT1	ENSG00000213339	-	0.2681	-0.0606672	0.5818	0.2681	-0.0606672	0.5818	NA	NA	NA	0	NA	0.40258	1.84065	58.2	0.162751	0.140486	-0.225461	-0.126118	0.357843	0.137504	0.179347	0.137504	0.137504	promoter12484	ENST00000587500,ENST00000587861
ASAP3	ENSG00000088280	-	0.26809	-0.079802	0.627657	0.16265	-0.227745	0.576815	0.10475	-0.235922	0.434458	1	0.589647	0.341588	1.87278	55.3	0.041407	0.210376	-0.0463022	0.0435035	1.14081	0.263034	0.137504	0.137504	0.450134	promoter887	ENST00000495646
DHX16	ENSG00000204560	-	0.26805	-0.0165986	0.540802	0.26805	-0.0165986	0.540802	NA	NA	NA	0	NA	0.336725	1.4219	58.2	0.101539	0.237072	0.0223629	0.0204763	0.183284	0.137504	0.259683	0.137504	0.137504	promoter4814	ENST00000376442
SLC38A10	ENSG00000157637	-	0.26805	-0.0358579	0.567801	0.26805	-0.0358579	0.567801	NA	NA	NA	0	NA	0.375507	1.60686	58.9	0.00924359	0.139447	-0.183238	0.0435787	0.295193	0.263034	0.370344	0.137504	0.185705	promoter12108	ENST00000374759
KIT	ENSG00000157404	-	0.2679	-0.063059	0.607923	0.28615	-0.0601458	0.628404	-0.01763	-0.0824118	0.0360711	27	1.06829	0.470791	2.17623	57.4	-0.0523643	0.218142	-0.185774	0.119239	0.490433	0.71648	0.137504	6.10643	2.00985	promoter3373	ENST00000288135
UPF2	ENSG00000151461	-	0.267885	-0.0234161	0.549812	0.24305	-0.0788481	0.538311	0.02242	-0.117704	0.167327	3	2.29744	0.362628	1.67449	56	0.310833	0.102266	0.0912689	0.0407979	2.07881	1.69202	2.37034	2.67807	2.45027	promoter7241	ENST00000357604,ENST00000460569
CXXC1,MBD1	ENSG00000154832,ENSG00000141644	up	0.26775	0.0239831	0.500809	0.26775	0.0239831	0.500809	NA	NA	NA	0	NA	0.323034	1.2355	56.7	0.21255	0.194847	0.0251766	-0.059187	2.03882	1.40779	1.93578	1.96347	1.48888	promoter12327	ENST00000285106,ENST00000353909,ENST00000412036,ENST00000586568,ENST00000587170,ENST00000587342,ENST00000589940,ENST00000590901,ENST00000591416,ENST00000592060
ATL3	ENSG00000184743	-	-0.267705	-0.5998	0.0829214	-0.17385	-0.54821	0.222831	-0.096725	-0.411204	0.204509	1	0.809364	-0.387373	1.89785	43.3	-0.364561	-0.0246271	0.0894552	0.0912703	1.8724	2.18403	2.51458	1.20163	2.2113	promoter8118	ENST00000332645
ATP6V0A1	ENSG00000033627	-	-0.267655	-0.597281	0.0919488	-0.246	-0.566618	0.111915	-0.02151	-0.057453	0.012351	111	0.728587	-0.43184	2.03816	42.6	-0.132963	-0.0486715	0.0654267	-0.184779	3.81698	2.45919	3.89686	5.69766	3.59836	promoter11401	ENST00000264649,ENST00000343619,ENST00000544137
IKBKAP	ENSG00000070061	-	0.267625	-0.111083	0.650611	0.221	-0.163705	0.623615	0.048605	-0.18581	0.292511	1	1.28285	0.433456	2.27481	58.9	0.184671	0.0208707	-0.132083	0.0958309	2.34172	1.16671	1.92866	3.39232	2.5321	promoter6782	ENST00000374647,ENST00000537196
PLCB1	ENSG00000182621	down	-0.267242	-0.502232	-0.0162952	-0.23585	-0.493802	0.0278111	-0.03483	-0.166021	0.0942754	5	1.37417	-0.345495	1.27671	39.7	0.00340884	-0.316341	0.0789455	0.0463825	3.04677	1.26303	0.179347	4.93546	1.23957	promoter13365	ENST00000338037,ENST00000378641
COLGALT1	ENSG00000130309	-	0.266835	-0.0597529	0.560509	0.12055	-0.250503	0.4984	0.1483	-0.249238	0.512003	1	0.868307	0.303008	1.67494	57.4	0.193379	0.0402689	-0.0387728	0.0305874	0.543112	0.613254	1.57087	0.263034	0.425909	promoter12554	ENST00000252599
MTHFD1L	ENSG00000120254	-	-0.26675	-0.606636	0.0418226	-0.26675	-0.606636	0.0418226	NA	NA	NA	0	NA	-0.430564	1.81723	42.6	-0.147395	-0.30641	-0.100949	-0.0777071	1.29436	0.423998	3.41688	1.76553	0.965414	promoter4720	ENST00000367321
PCP4L1	ENSG00000248485	-	0.2667	-0.0608441	0.611602	0.2667	-0.0608441	0.611602	NA	NA	NA	0	NA	0.414999	1.92105	59.6	-0.0825063	0.0805813	-0.208118	0.208806	0.534875	1.09452	0.21784	5.92837	1.3133	promoter546	ENST00000504449
TM6SF1	ENSG00000136404	-	-0.26665	-0.630919	0.108309	-0.26665	-0.630919	0.108309	NA	NA	NA	0	NA	-0.534152	2.42654	40.4	-0.320551	-0.260339	0.0168648	0.0636028	0.582114	1.46205	4.81818	2.03562	1.72721	promoter10087	ENST00000322019
SOX7	ENSG00000171056	-	-0.2666	-0.562804	0.0559913	-0.2666	-0.562804	0.0559913	NA	NA	NA	0	NA	-0.406588	1.7396	39	-0.0239063	-0.316001	0.102501	0.0358208	0.213422	2.4991	0.137504	0.584963	0.137504	promoter6091	ENST00000304501
ZNF664	ENSG00000179195	-	0.266585	-0.0970718	0.599702	0.24885	-0.141739	0.583574	0.02378	-0.197635	0.238701	3	0.809745	0.417811	2.0139	55.3	0.490405	-0.0997612	0.00159315	0.0287605	NA	NA	NA	NA	NA	promoter8708	ENST00000337815,ENST00000392404,ENST00000538932
CLEC14A	ENSG00000176435	-	-0.26655	-0.5475	0.0368914	-0.26655	-0.5475	0.0368914	NA	NA	NA	0	NA	-0.397526	1.6317	37.6	0.110287	-0.408665	0.271057	0.171909	0.137504	2.48841	0.137504	0.584963	0.358204	promoter9722	ENST00000342213
MAPKAPK3	ENSG00000114738	-	0.26648	-0.0641966	0.622739	0.227	-0.110117	0.561771	0.04076	-0.111413	0.217704	5	0.693076	0.384156	1.90264	59.6	0.13205	0.113857	-0.0797296	0.0585188	1.74167	0.431969	1.53168	0.137504	0.665093	promoter2615	ENST00000357955
UNC5B	ENSG00000107731	-	0.26624	-0.044986	0.577111	0.2404	-0.0844657	0.552508	0.025555	-0.0367546	0.0865936	22	1.2632	0.372835	1.80873	57.4	0.273195	-0.139256	-0.115541	0.123355	0.584349	0.907788	0.496	0.137504	0.809217	promoter7053	ENST00000335350,ENST00000373192
PPP1R13B	ENSG00000088808	-	-0.266	-0.6148	0.055607	-0.266	-0.6148	0.055607	NA	NA	NA	0	NA	-0.4474	1.93941	39.7	-0.333894	-0.138017	-0.0688329	-0.0443221	1.43056	1.34353	0.295322	1.76553	0.529299	promoter9878	ENST00000554432,ENST00000555825,ENST00000556334
RTN1	ENSG00000139970	-	-0.265835	-0.732305	0.134472	-0.23645	-0.668812	0.167612	-0.03142	-0.134717	0.0599289	12	0.880012	-0.662799	3.02181	43.3	-0.730027	-0.0229924	-0.157562	-0.0673422	2.85465	3.41897	0.767001	8.51609	4.37311	promoter9759	ENST00000432103
RP11-439C15.4	ENSG00000253764	-	-0.2658	-0.615862	0.0891824	-0.2658	-0.615862	0.0891824	NA	NA	NA	0	NA	-0.489211	2.26988	44.7	-0.297147	-0.217471	0.0371479	0.0625556	NA	NA	NA	NA	NA	promoter6085	ENST00000521498
HOMER2	ENSG00000103942	-	-0.2657	-0.68193	0.150205	-0.2657	-0.68193	0.150205	NA	NA	NA	0	NA	-0.628985	2.78452	42.6	-0.173468	-0.269608	0.0937561	-0.0921535	0.796912	0.374231	0.137504	1.67807	0.137504	promoter10346	ENST00000558090
PQLC1	ENSG00000122490	-	-0.26568	-0.582651	0.0574167	-0.225	-0.526806	0.117508	-0.042065	-0.231023	0.134601	3	1.02676	-0.393761	1.72886	43.3	-0.178251	-0.183553	-0.0142223	-0.0461799	0.526559	0.258008	0.860048	0.678072	0.52742	promoter12356	ENST00000351365,ENST00000357575,ENST00000397778,ENST00000409073,ENST00000474967
SLCO3A1	ENSG00000176463	-	0.26559	-0.11173	0.573402	0.13105	-0.26967	0.536541	0.13095	-0.237013	0.528919	1	0.443984	0.317726	1.73581	61	0.337722	-0.0621963	-0.110972	-0.0687721	0.348105	1.55552	0.21784	1.848	2.4714	promoter10120	ENST00000318445,ENST00000424469
ATF6B	ENSG00000213676	-	0.2655	-0.082456	0.607046	0.2655	-0.082456	0.607046	NA	NA	NA	0	NA	0.452218	2.09992	56	0.044071	0.0882548	-0.0821522	0.23774	NA	NA	NA	NA	NA	promoter4842	ENST00000475705,ENST00000492342
FOPNL	ENSG00000133393	-	-0.265426	-0.665327	0.177124	-0.21145	-0.611619	0.193146	-0.05393	-0.264307	0.161021	3	0.656868	-0.481107	2.50003	40.4	-0.252409	-0.0312438	0.0160932	-0.181361	NA	NA	NA	NA	NA	promoter10923	ENST00000255759,ENST00000573968
KMT2D	ENSG00000167548	-	-0.265406	-0.615499	0.0981693	-0.26715	-0.614505	0.0954639	-0.001212	-0.1309	0.140814	5	0.958986	-0.456188	2.07264	41.8	-0.0429815	-0.041089	-0.00615078	-0.378269	1.40175	0.907788	1.09897	0.584963	0.454204	promoter8848	ENST00000526209
EIF3G	ENSG00000130811	-	0.265373	-0.0275422	0.586938	0.25495	-0.0291945	0.572938	0.009838	-0.0156119	0.0359203	72	2.16747	0.369975	1.67706	54.6	0.127811	0.0888045	0.0288297	0.182188	1.64933	1.96157	1.64515	1	1.47309	promoter12990	ENST00000253108,ENST00000589674,ENST00000590158
KIF1C	ENSG00000129250	-	0.26535	-0.0347187	0.607232	0.26535	-0.0347187	0.607232	NA	NA	NA	0	NA	0.406913	1.88916	58.2	0.442478	0.118199	0.0555364	-0.0982279	0.992681	0.806766	0.298176	0.378512	2.4931	promoter11216	ENST00000320785
MSX1	ENSG00000163132	-	0.26526	-0.0273006	0.572403	0.2315	-0.102908	0.586821	0.028725	-0.166601	0.233614	2	1.94594	0.345434	1.66114	58.2	0.296459	-0.189529	-0.222919	0.0155847	0.853702	0.970553	0.137504	0.765535	0.187716	promoter3320	ENST00000382723
AK4	ENSG00000162433	-	0.265245	-0.0655237	0.596908	0.14535	-0.211501	0.499676	0.1141	-0.214323	0.454746	2	0.659612	0.311275	1.68091	57.4	0.601163	-0.314775	0.0696933	0.0945806	4.18366	1.01074	0.301527	3.05311	1.08648	promoter301	ENST00000327299,ENST00000545314
WDR55	ENSG00000120314	-	0.2652	-0.0291603	0.564011	0.22905	-0.101616	0.564802	0.04066	-0.227021	0.276831	2	0.621822	0.343418	1.57062	59.6	0.106787	0.159522	-0.0263742	0.050735	1.17669	0.886998	1.25109	0.925999	0.656191	promoter3976	ENST00000358337,ENST00000504897
MRPL19	ENSG00000115364	-	0.26495	-0.080824	0.577956	0.222	-0.144405	0.565576	0.045215	-0.139517	0.239804	3	0.783073	0.402056	2.05997	59.6	0.089907	0.0997055	-0.145846	0.0665979	2.41295	0.923998	1.19338	2.48543	2.19988	promoter1660	ENST00000393909,ENST00000409374
ANKRD11	ENSG00000167522	-	0.264935	-0.0748058	0.613005	0.18855	-0.154436	0.558535	0.071385	-0.109821	0.250103	3	1.26945	0.392297	2.13367	51.1	0.0670124	0.232095	-0.201574	-0.108385	2.3435	1.5222	2.55006	2.32193	1.80974	promoter11173	ENST00000568100
PROCA1,RAB34	ENSG00000167525,ENSG00000109113	-	-0.264861	-0.58188	0.0493151	-0.27455	-0.593426	0.0349314	0.010465	-0.0581344	0.0777714	25	0.763133	-0.400849	1.64371	39.7	-0.258576	-0.179263	0.23019	0.267181	3.62249	1.67948	2.88194	0.137504	1.01752	promoter11804	ENST00000301039,ENST00000395245,ENST00000415040,ENST00000450529,ENST00000484161
FTCD	ENSG00000160282	-	-0.26485	-0.637606	0.0874753	-0.26485	-0.637606	0.0874753	NA	NA	NA	0	NA	-0.514167	2.32202	41.1	-0.336821	-0.100105	-0.00109452	-0.0783359	0.137504	0.137504	0.137504	0.137504	0.137504	promoter13900	ENST00000397746
ZNF766	ENSG00000196214	-	0.2648	-0.00623941	0.554439	0.2648	-0.00623941	0.554439	NA	NA	NA	0	NA	0.342191	1.46702	58.9	-0.0697715	0.122192	-0.12967	0.1601	NA	NA	NA	NA	NA	promoter12806	ENST00000439461
TMEM181	ENSG00000146433	-	-0.26475	-0.568602	0.0307506	-0.26475	-0.568602	0.0307506	NA	NA	NA	0	NA	-0.391291	1.5874	37.6	0.00188697	-0.323724	0.0906659	0.0212121	NA	NA	NA	NA	NA	promoter4734	ENST00000367090
PSMC4	ENSG00000013275	up	0.264744	0.0218634	0.513861	0.2749	0.0358593	0.526243	-0.011045	-0.0483133	0.0270054	33	2.27386	0.331511	1.28268	61.7	0.116045	0.178839	-0.0560912	-0.0194638	2.97993	2.47896	3.83051	3.3505	3.34406	promoter12680	ENST00000157812,ENST00000455878
NEK3	ENSG00000136098	-	-0.26471	-0.608387	0.0887288	-0.2723	-0.60925	0.0566535	0.006313	-0.122802	0.129401	9	0.677056	-0.444961	1.93061	39.7	-0.408089	-0.0628482	-0.0418983	-0.0159219	1.56832	3.1685	2.96029	1.72247	3.61938	promoter9318	ENST00000378101
ZNF853	ENSG00000236609	-	0.26465	-0.0245168	0.56603	0.26465	-0.0245168	0.56603	NA	NA	NA	0	NA	0.364102	1.59151	56.7	0.276529	0.0530259	-0.0322198	0.00232754	NA	NA	NA	NA	NA	promoter5140	ENST00000457543
DNAJC10	ENSG00000077232	-	-0.264465	-0.597161	0.085205	-0.2141	-0.571415	0.154328	-0.05242	-0.260318	0.152919	3	0.62088	-0.397095	1.84762	41.8	-0.16352	-0.149999	0.0449096	-0.0386662	2.85625	1.94181	4.27635	3.58496	2.67075	promoter1843	ENST00000264065
ALDH1L1	ENSG00000144908	-	-0.264405	-0.593547	0.100623	-0.25925	-0.614525	0.118002	-0.0049405	-0.14051	0.140405	7	0.699069	-0.418633	1.88247	37.6	-0.00202922	-0.328878	0.0756693	-0.0120568	2.29053	0.258008	0.137504	0.584963	0.383311	promoter3134	ENST00000393431,ENST00000393434,ENST00000452905,ENST00000472186
PIAS2	ENSG00000078043	-	-0.26425	-0.604113	0.108579	-0.18505	-0.541724	0.201506	-0.074235	-0.264204	0.108906	3	1.20539	-0.414016	2.12165	45.4	-0.0463639	-0.239697	-0.0327799	-0.160735	2.31847	1.74271	2.13259	3.26303	2.20768	promoter12317	ENST00000585916
SNRK	ENSG00000163788	-	-0.264084	-0.564623	0.0364349	-0.23475	-0.537816	0.0851189	-0.02909	-0.132503	0.0721193	11	0.873469	-0.400239	1.7711	41.8	0.0188384	-0.172932	0.102054	-0.144092	2.38978	3.08586	2.2914	3.82782	1.42148	promoter2561	ENST00000296088,ENST00000429705
C1orf174	ENSG00000198912	-	-0.26405	-0.553918	0.0362231	-0.26405	-0.553918	0.0362231	NA	NA	NA	0	NA	-0.390876	1.62283	38.3	-0.0249381	-0.131009	0.0734629	-0.161467	NA	NA	NA	NA	NA	promoter793	ENST00000361605
PRR13	ENSG00000205352	-	-0.263945	-0.760421	0.281621	-0.198	-0.66603	0.279927	-0.066575	-0.361926	0.235409	2	0.513939	-0.809858	4.02514	36.9	-0.351801	0.041475	-0.0801958	-0.579728	3.17956	2.59293	4.46962	4.39232	4.1584	promoter8498	ENST00000379786,ENST00000429243,ENST00000546581,ENST00000549924
SLC25A12	ENSG00000115840	-	0.263845	-0.0574679	0.603124	0.2033	-0.152554	0.567159	0.065805	-0.199613	0.320409	3	0.887881	0.364212	1.86548	56	0.195652	-0.152521	-0.0760078	0.245073	1.75647	1.10082	0.891487	4.30012	1.71486	promoter2313	ENST00000422440
GSE1	ENSG00000131149	-	0.263833	-0.0924501	0.65224	0.2799	-0.0738778	0.669636	-0.017955	-0.0853238	0.0442607	28	0.868316	0.504544	2.33096	58.9	0.0928764	0.345917	-0.0391691	0.0265819	NA	NA	NA	NA	NA	promoter10775	ENST00000412692
AKR1C2	ENSG00000151632	-	0.26375	-0.13508	0.644815	0.26375	-0.13508	0.644815	NA	NA	NA	0	NA	0.596765	2.86134	58.2	0.318565	0.0980854	-0.0532097	0.126905	NA	NA	NA	NA	NA	promoter7234	ENST00000407674
TRAPPC10	ENSG00000160218	-	0.26368	-0.0784831	0.601211	0.1444	-0.208461	0.572508	0.10975	-0.2437	0.458917	1	0.529472	0.336492	1.8184	53.9	0.225352	0.00408892	-0.16562	-0.0585694	1.48442	0.998194	2.09198	2.07039	2.02776	promoter13809	ENST00000291574
DEGS2	ENSG00000168350	-	-0.26365	-0.561401	0.0483722	-0.26365	-0.561401	0.0483722	NA	NA	NA	0	NA	-0.401411	1.71635	40.4	-0.309493	-0.332488	-0.277269	-0.0366994	0.137504	1.17525	0.137504	0.137504	0.137504	promoter9860	ENST00000305631
MRPS30	ENSG00000112996	-	-0.26359	-0.565081	0.0451455	-0.15495	-0.516104	0.22131	-0.11325	-0.450101	0.216011	1	0.602755	-0.331413	1.55711	45.4	-0.179625	-0.206476	-0.041784	0.0129044	2.71431	2.04033	2.19149	3.63227	2.33868	promoter3803	ENST00000507110
TBC1D20	ENSG00000125875	-	0.263505	-0.0964093	0.632845	0.1945	-0.178432	0.557637	0.0667	-0.1915	0.305137	2	0.773254	0.404666	2.23765	51.1	0.271327	0.0425356	-0.0138932	0.0769099	2.96583	1.90779	1.97698	2.848	2.64043	promoter13568	ENST00000354200
NRBP2	ENSG00000185189	down	-0.2635	-0.514	-0.0035902	-0.050615	-0.432217	0.352702	-0.2105	-0.596033	0.152002	2	1.18724	-0.289332	1.36641	44	-0.136973	-0.0585143	-0.0623059	-0.15615	3.89876	2.34353	1.38135	3.20163	2.92237	promoter6313	ENST00000423469,ENST00000442628,ENST00000527545,ENST00000529747,ENST00000533093
BZRAP1	ENSG00000005379	-	-0.2635	-0.556348	0.0607157	-0.1805	-0.532515	0.143712	-0.0838	-0.292913	0.128326	4	0.627581	-0.355347	1.64263	41.1	-0.218879	-0.139537	-0.0789152	-0.0758464	0.892666	0.959193	0.137504	0.584963	0.522995	promoter11984	ENST00000268893,ENST00000343736,ENST00000355701
LAMTOR1	ENSG00000149357	-	0.26335	-0.0363403	0.54621	0.26335	-0.0363403	0.54621	NA	NA	NA	0	NA	0.359482	1.57841	56	-0.0119257	0.1237	-0.0364452	0.211262	NA	NA	NA	NA	NA	promoter8192	ENST00000278671,ENST00000544594
C1QL3	ENSG00000165985	-	-0.2633	-0.637007	0.0783337	-0.2633	-0.637007	0.0783337	NA	NA	NA	0	NA	-0.530833	2.38948	41.1	-0.258908	-0.333006	-0.152375	-0.0912934	0.137504	0.200269	0.263034	1.37851	0.16261	promoter7255	ENST00000298943
ARHGEF1	ENSG00000076928	-	0.263285	-0.0532432	0.577577	0.2217	-0.10792	0.548534	0.04231	-0.0817104	0.162119	7	1.03835	0.37471	1.78939	57.4	0.115443	0.222606	0.0413003	0.0779613	0.457884	0.374231	0.398029	0.137504	0.137504	promoter12702	ENST00000337665,ENST00000347545,ENST00000354532
ZFYVE21	ENSG00000100711	-	-0.2632	-0.545226	0.0254307	-0.2632	-0.545226	0.0254307	NA	NA	NA	0	NA	-0.389357	1.60841	39.7	-0.148458	-0.234441	-0.0911932	-0.0976507	3.7395	1.36776	1.34813	2.29278	2.43935	promoter9633	ENST00000553724,ENST00000554757,ENST00000555163,ENST00000556795
DYNC1LI2	ENSG00000135720	-	0.26315	-0.0326209	0.58362	0.2284	-0.0742848	0.550409	0.034525	-0.0972941	0.169902	10	0.69462	0.365453	1.74016	54.6	0.368718	0.056378	0.00643331	-0.0532097	3.97245	2.90728	2.86709	4.38543	6.56256	promoter11069	ENST00000258198
EFCAB7	ENSG00000203965	down	-0.2631	-0.549138	-0.00494293	-0.2631	-0.549138	-0.00494293	NA	NA	NA	0	NA	-0.365305	1.46759	36.9	-0.0735555	-0.0635231	0.11289	-0.115337	1.59128	0.970553	0.724163	2.65535	1.35015	promoter297	ENST00000371088
EXD3	ENSG00000187609	-	-0.26305	-0.572202	0.0411261	-0.26305	-0.572202	0.0411261	NA	NA	NA	0	NA	-0.416898	1.81471	39.7	-0.229125	-0.263675	-0.0605378	0.0153638	NA	NA	NA	NA	NA	promoter6931	ENST00000340951,ENST00000465160,ENST00000479452
CAB39L	ENSG00000102547	-	0.263	-0.162052	0.69234	0.263	-0.162052	0.69234	NA	NA	NA	0	NA	0.617664	2.96917	58.2	0.449635	0.0959191	-0.096195	-0.0240842	2.14984	1.21648	0.678072	2.37851	1.49151	promoter9307	ENST00000355854
GPR123	ENSG00000197177	-	-0.26295	-0.603614	0.114209	-0.26295	-0.603614	0.114209	NA	NA	NA	0	NA	-0.465979	2.11358	36.2	-0.226669	-0.0328985	0.101084	-0.105327	0.877052	0.361233	0.137504	1.96347	0.651863	promoter7217	ENST00000392606
CALR,RAD23A	ENSG00000179218,ENSG00000179262	up	0.26295	0.0245495	0.49192	0.2454	-0.0015939	0.491605	0.017045	-0.0508614	0.0850833	21	0.969685	0.313377	1.28995	55.3	0.113206	0.192943	-0.0719977	-0.0647695	5.46425	3.94263	4.91185	4.59096	4.325	promoter12512	ENST00000316448,ENST00000316856,ENST00000586534,ENST00000586803,ENST00000586967,ENST00000587486,ENST00000588329,ENST00000590881
TIE1	ENSG00000066056	-	0.262945	-0.0634568	0.582719	0.24175	-0.0853247	0.567809	0.02063	-0.0651843	0.103503	22	0.705357	0.402365	2.00316	58.2	0.30238	0.0532994	0.0772138	0.1239	0.176975	2.84549	0.137504	0.137504	0.137504	promoter238	ENST00000372476
SPON1	ENSG00000152268	-	-0.2629	-0.588848	0.0810823	-0.2629	-0.588848	0.0810823	NA	NA	NA	0	NA	-0.427016	1.87606	39	-0.131735	-0.311091	0.0484804	0.0642899	4.37564	0.572023	0.398029	2.10434	1.30346	promoter7565	ENST00000310358,ENST00000533633
DVL3	ENSG00000161202	-	0.2627	-0.0503278	0.546823	0.2627	-0.0503278	0.546823	NA	NA	NA	0	NA	0.367853	1.67722	60.3	0.187333	0.052689	-0.215062	-0.0872319	3.16004	1.52829	2.11386	1.48543	1.73457	promoter2817	ENST00000313143,ENST00000431765
LPAR2	ENSG00000064547	-	-0.2627	-0.622715	0.091765	-0.2627	-0.622715	0.091765	NA	NA	NA	0	NA	-0.50263	2.28504	41.8	-0.169321	-0.204655	-0.0733125	-0.201966	1.20042	0.137504	1.19015	0.485427	0.316487	promoter13100	ENST00000407877
ETV5	ENSG00000244405	-	-0.2626	-0.664417	0.13752	-0.2626	-0.664417	0.13752	NA	NA	NA	0	NA	-0.55224	2.563	40.4	0.163211	-0.0815731	0.122657	-0.511221	3.52427	0.963	3.44974	2.82782	3.24323	promoter3237	ENST00000306376
FABP7	ENSG00000164434	-	0.262589	-0.0683053	0.581792	0.22775	-0.107434	0.572221	0.031605	-0.148101	0.185806	5	0.834243	0.353051	1.75922	53.9	0.462804	-0.0572806	-0.106573	-0.159045	6.04919	1.60395	0.867628	3.82782	4.74383	promoter4679	ENST00000368444
PPFIA2	ENSG00000139220	down	-0.26231	-0.536682	-0.0046455	-0.2336	-0.500012	0.0247057	-0.02698	-0.106412	0.0523505	16	1.08605	-0.345	1.34041	39	-0.0128858	-0.274796	0.011266	-0.0460528	2.82431	1.3933	0.458022	4.62059	4.22809	promoter8964	ENST00000549396
RPS7	ENSG00000171863	-	-0.262296	-0.589279	0.0555428	-0.2745	-0.604313	0.0383773	0.010965	-0.00855251	0.0326304	106	2.75022	-0.441722	1.83771	36.9	0.0370652	-0.287534	0.157194	-0.0340596	2.02044	2.86246	1.93064	0.925999	2.08182	promoter1493	ENST00000304921,ENST00000403564,ENST00000462576
OPRL1	ENSG00000125510	-	-0.26228	-0.602371	0.0988651	-0.17275	-0.579104	0.22151	-0.088955	-0.40751	0.279714	1	0.685812	-0.366371	1.86879	40.4	-0.0559186	0.0553246	0.0742748	-0.291502	0.158425	0.137504	0.295322	0.137504	0.137504	promoter13563	ENST00000336866,ENST00000355631
PSMG3-AS1	ENSG00000230487	-	0.26225	-0.0782741	0.615217	0.26225	-0.0782741	0.615217	NA	NA	NA	0	NA	0.412264	1.95943	59.6	0.00401317	0.0866061	-0.190074	0.131571	NA	NA	NA	NA	NA	promoter5109	ENST00000437621
MAP4K2	ENSG00000168067	up	0.26197	0.0031015	0.516286	0.27525	0.00616008	0.535035	-0.01224	-0.107108	0.0745026	10	1.12296	0.326514	1.30738	60.3	0.0414956	0.269167	0.0504982	0.0663496	0.463138	1.20163	0.298176	0.137504	0.137504	promoter8135	ENST00000424945,ENST00000470088
ARHGEF18	ENSG00000104880	-	0.26195	-0.00755433	0.515967	0.26195	-0.00755433	0.515967	NA	NA	NA	0	NA	0.333014	1.4122	62.4	0.0768057	0.173482	-0.0852392	-0.00251289	0.693524	0.263034	0.259683	0.137504	0.537914	promoter12446	ENST00000319670
AMPH	ENSG00000078053	-	-0.261943	-0.673511	0.11474	-0.23575	-0.644212	0.137914	-0.02623	-0.0984939	0.0396716	13	1.5131	-0.542216	2.55279	39	0.135989	-0.108504	0.407778	-0.161923	1.50315	1.13152	0.427183	4.47249	1.30006	promoter5566	ENST00000325590,ENST00000356264
MX1	ENSG00000157601	-	-0.26189	-0.567345	0.0604887	-0.2667	-0.545974	0.0507067	0.0062145	-0.0769332	0.0821466	16	1.18105	-0.417466	1.78559	38.3	0.0533685	-0.219457	0.230862	-0.0205162	0.710653	4.11412	2.37622	0.925999	0.753208	promoter13799	ENST00000398598,ENST00000455164
LINC00634	ENSG00000205704	-	0.26165	-0.14555	0.673804	0.26165	-0.14555	0.673804	NA	NA	NA	0	NA	0.540661	2.6592	61	-0.0299292	0.184651	-0.188779	0.197161	NA	NA	NA	NA	NA	promoter14072	ENST00000381348
MT1G	ENSG00000125144	-	0.261645	-0.137033	0.649824	0.171	-0.229102	0.580336	0.089855	-0.0700608	0.250713	3	2.71431	0.479478	2.85383	58.2	0.52102	-0.110002	0.0422602	0.110721	NA	NA	NA	NA	NA	promoter11045	ENST00000379811,ENST00000444837
CKLF	ENSG00000217555	-	0.2616	-0.0210679	0.535502	0.2616	-0.0210679	0.535502	NA	NA	NA	0	NA	0.358019	1.56839	61	0.244388	-0.0223686	0.0135343	0.149534	2.28555	1.97243	4.0386	2.67807	3.50021	promoter10679	ENST00000264001,ENST00000351137
TRIB1	ENSG00000173334	-	-0.2615	-0.535308	0.0395319	-0.2615	-0.535308	0.0395319	NA	NA	NA	0	NA	-0.380162	1.5732	36.9	-0.043051	-0.435692	0.0416982	0.140279	4.01213	3.31838	7.22744	2.70044	2.80011	promoter6028	ENST00000311922
STRADA	ENSG00000266173	-	-0.2615	-0.566107	0.0136273	-0.2615	-0.566107	0.0136273	NA	NA	NA	0	NA	-0.382093	1.56148	36.2	-0.317436	0.102242	0.147596	-0.0193029	2.31792	1.16671	1.9297	1.32193	1.533	promoter11999	ENST00000336174,ENST00000375840,ENST00000392950
DNAJC2	ENSG00000105821	-	0.26145	-0.0578615	0.5684	0.26145	-0.0578615	0.5684	NA	NA	NA	0	NA	0.384417	1.77025	56	0.129356	0.0908918	-0.122057	0.0421118	1.935	1.85022	3.61128	2.82782	1.89794	promoter5732	ENST00000379263,ENST00000475065
RNF216	ENSG00000011275	-	0.261315	-0.0839777	0.580553	0.20695	-0.146429	0.551126	0.04837	-0.180139	0.289508	2	0.942438	0.360589	1.84267	59.6	0.117681	0.00718048	-0.143541	0.0921857	2.04863	1.51428	2.04075	2.23266	1.77877	promoter5511	ENST00000425013
ABCG2	ENSG00000118777	-	-0.2613	-0.575424	0.0945416	-0.2613	-0.575424	0.0945416	NA	NA	NA	0	NA	-0.469646	2.14498	46.1	0.0100345	-0.427236	-0.0115152	-0.0639601	0.252813	5.62051	2.89692	0.678072	0.663785	promoter3655	ENST00000237612
SCAMP1	ENSG00000085365	-	-0.261215	-0.532625	0.0435638	-0.23305	-0.519104	0.0619355	-0.026775	-0.114905	0.0557836	19	0.74076	-0.356831	1.52824	41.8	-0.201897	-0.129387	0.0663089	0.0407616	2.0111	1.32077	1.87742	4.0268	2.096	promoter3865	ENST00000538629
CHAF1B	ENSG00000159259	-	-0.261145	-0.579825	0.0542801	-0.22445	-0.536508	0.0932249	-0.035245	-0.144007	0.0728848	6	1.65562	-0.415551	1.92214	40.4	-0.195912	-0.0839978	-0.0423557	-0.177997	0.549182	0.886998	0.317693	1.07039	0.324874	promoter13786	ENST00000314103
PCNXL2	ENSG00000135749	-	0.261125	-0.200654	0.66415	0.24645	-0.210113	0.654703	0.01338	-0.195314	0.232702	1	1.98706	0.609558	2.98549	58.2	0.498965	-0.0608825	-0.0945067	0.0769697	1.54423	3.06051	2.84567	2.94486	1.97316	promoter1452	ENST00000462762
GBA2	ENSG00000070610	-	0.261075	-0.0710513	0.566218	0.19195	-0.200704	0.569925	0.07094	-0.268605	0.377943	1	0.611308	0.328348	1.69961	56	0.117788	0.174489	-0.126931	-0.0908609	1.90183	1.48451	0.137504	1.26303	0.717914	promoter6689	ENST00000378103,ENST00000485259
SMOC1	ENSG00000198732	-	0.261065	-0.0791065	0.58876	0.2207	-0.115521	0.558334	0.042145	-0.109306	0.212316	4	0.997864	0.36355	1.79609	59.6	0.138374	0.172045	-0.13624	-0.0831098	1.19756	0.311465	0.137504	0.765535	2.30542	promoter9509	ENST00000381280
TMEM155	ENSG00000164112	-	-0.26105	-0.563137	0.0526108	-0.26105	-0.563137	0.0526108	NA	NA	NA	0	NA	-0.394652	1.65166	39	-0.142514	-0.288587	0.0354586	0.0719081	NA	NA	NA	NA	NA	promoter3692	ENST00000337677,ENST00000394396
ABI3	ENSG00000108798	-	-0.26103	-0.587862	0.0726418	-0.2355	-0.588412	0.128919	-0.022145	-0.223117	0.200406	3	0.60748	-0.444055	2.07617	47.5	0.0195158	-0.16015	0.19901	-0.10441	0.150893	0.514285	2.04778	0.137504	0.445617	promoter11473	ENST00000225941
NFU1	ENSG00000169599	-	-0.260775	-0.595556	0.0978455	-0.2357	-0.579604	0.122301	-0.02597	-0.136011	0.0834013	5	1.40466	-0.43334	2.00066	39.7	-0.263882	-0.191623	-0.136536	-0.114371	1.74145	1.848	2.00802	3.26303	2.90205	promoter2131	ENST00000303698,ENST00000410022,ENST00000450796
[truncated: 9,279 more rows]

## Sheet: Column Description
Column	Column Name	Description
[truncated: 28 more rows]
